# Supplementary material for: Consumption of ultra-processed foods and low dietary diversity are associated with sedentary and unhealthy eating behaviors: A nationwide study with Brazilian Schoolchildren
Source: PLoS One. 2024 Jan 12;19(1):e0294871. doi: 10.1371/journal.pone.0294871 (PMC10786381; doi:10.1371/journal.pone.0294871)
Supplement: S1 Appendix — (XLSX) [file pone.0294871.s001.xlsx]

## Sheet: DATA
ID	DATA_COLETA	DN_CRIANCA	IDADE_CÇA_DN	ANO_ESCOLAR	TIPO_ESCOLA	ESTADO	MACROREGIAO	DOENCA	Qual doença?	TALE	CCA_SEXO	CCA_CM	CCA_LM	CCA_ALM	CCA_LT	CCA_JANTAR	CCA_CEIA	CCA_REF_SOMA	CCA_REF_PRINC	ALFACE OU REPOLHO	BRÓCOLIS OU COUVE	ABÓBORA OU CENOURA	MAMÃO OU MANGA	vitA	TOMATE OU CHUCHU OU PEPINO	BANANA OU MAÇÃ OU LARANJA OU TANGERINA OU UVA	ARROZ	FEIJÃO	BATATA OU MANDIOCA	Ceral_tubérculo	CARNE DE BOI OU PORCO OU FRANGO	PEIXE OU CAMARÃO	carne	OVO	LEITE	QUEIJO	PÃO FRANCÊS	REFRIGERANTE	SUCO DE CAIXINHA	BEBIDA ACHOCOLATADA PRONTA / ACHOCOLATADO	IOGURTE COM SABOR	Lacteos	PÃO DE FORMA OU BISNAGUINHA	SALGADINHO DE PACOTE OU BISCOITO/BOLACHA SALGADO	BISCOITO/BOLACHA DOCE OU RECHEADO OU BOLINHO DE PACOTE	CHOCOLATE, SORVETE, GELATINA, PIRULITO OU BALINHA	SALSICHA, MORTADELA, LINGUIÇA OU PRESUNTO	MARGARINA	MAIONESE OU KETCHUP
1	2022-02-02 10:16:22	2012-06-01	9	4	0	16	3	0		1	0	1	1	1	1	1	0	5	1	1	0	1	0	1	0	0	0	0	0	0	1	0	1	0	1	0	1	0	0	0	0	0	1	0	0	0	1	1	0
2	2022-02-02 10:47:36	2011-11-28	10	5	1	16	3	0		1	1	1	0	1	1	1	0	4	1	1	0	1	0	1	1	0	1	1	0	1	1	0	1	0	1	1	0	0	0	0	0	0	0	0	0	1	0	0	0
3	2022-02-02 10:53:22	2015-08-12	6	1	1	16	3	0		1	0	1	1	1	1	1	0	5	1	1	0	1	0	1	1	0	1	1	1	1	1	0	1	1	1	1	1	0	0	0	1	1	0	0	0	1	1	0	1
4	2022-02-02 11:18:10	2015-08-22	6	1	1	16	3	0		1	0	1	1	1	1	1	1	6	1	0	0	0	0	0	0	0	1	1	0	1	1	0	1	1	1	1	0	1	0	1	0	1	0	0	0	0	0	0	0
5	2022-02-02 11:42:43	2014-11-17	7	2	1	16	3	1	TOD e TDAH	1	0	1	1	1	0	1	0	4	1	0	1	1	0	1	0	1	1	1	0	1	1	0	1	0	1	1	1	0	0	0	0	0	0	0	0	1	1	0	0
6	2022-02-02 12:10:20	2015-01-01	7	2	1	16	3	0		1	1	1	0	1	1	1	0	4	1	0	0	0	0	0	0	0	0	0	1	1	1	0	1	1	0	1	1	1	1	0	0	0	0	1	1	0	0	0	0
7	2022-02-02 12:17:27	2013-09-23	8	3	1	16	3	0		1	0	1	0	1	1	1	0	4	1	0	1	1	0	1	1	0	1	1	0	1	1	0	1	1	1	1	1	0	0	1	0	1	1	0	0	0	0	1	0
8	2022-02-02 12:24:13	2011-10-07	10	5	1	24	5	0		1	0	1	0	1	1	1	0	4	1	1	0	1	0	1	1	1	1	1	0	1	1	0	1	1	1	1	1	0	0	0	0	0	1	0	0	1	0	0	1
9	2022-02-02 12:26:39	2011-04-21	10	5	1	16	3	0		1	0	1	1	1	1	1	1	6	1	0	0	0	0	0	0	1	1	0	0	1	1	0	1	1	1	1	1	0	1	1	1	1	1	1	1	1	1	1	1
10	2022-02-02 12:45:09	2011-04-30	10	5	0	16	3	0		1	1	1	0	1	1	1	0	4	1	1	1	1	0	1	1	1	1	1	1	1	1	0	1	0	0	0	0	0	0	0	1	1	0	1	1	0	0	0	0
11	2022-02-02 13:06:53	2012-03-21	9	5	0	17	3	0		1	1	1	0	1	1	1	0	4	1	0	0	0	0	0	0	1	1	1	0	1	1	0	1	1	1	0	0	0	0	1	0	1	0	0	0	0	0	1	0
12	2022-02-02 13:33:28	2014-11-28	7	2	1	16	3	0		1	0	1	1	1	1	1	0	5	1	1	0	1	1	1	1	1	1	1	1	1	1	1	1	1	1	0	0	0	0	0	0	0	0	1	0	0	0	0	0
13	2022-02-02 13:56:50	2015-10-09	6	1	1	8	2	0		1	1	1	1	1	1	1	0	5	1	1	1	1	1	1	1	1	1	0	0	1	0	0	1	1	1	0	1	0	1	0	0	0	0	0	0	1	0	0	0
15	2022-02-02 14:34:13	2013-09-23	8	3	1	16	3	0		1	0	0	1	1	0	1	0	3	0	1	1	1	0	1	1	1	1	1	0	1	1	0	1	1	0	0	1	0	1	0	0	0	0	0	0	0	0	0	0
16	2022-02-02 14:41:20	2015-04-12	6	2	1	16	3	0		1	0	1	0	1	1	1	0	4	1	0	0	0	0	0	0	0	1	1	0	1	1	0	1	1	1	1	1	0	0	1	0	1	0	0	0	1	0	0	0
17	2022-02-02 14:43:44	2013-06-22	8	3	1	16	3	0		1	1	1	1	1	1	1	0	5	1	0	1	0	0	0	0	1	1	1	0	1	1	0	1	1	0	0	1	0	0	0	0	0	0	0	0	0	0	0	0
18	2022-02-02 14:47:01	2010-09-26	11	5	1	16	3	0		1	0	1	1	1	1	1	0	5	1	1	1	1	0	1	1	1	1	1	1	1	1	0	1	0	0	0	1	0	0	0	0	0	1	0	1	0	0	0	0
19	2022-02-02 15:17:23	2014-09-10	7	2	1	16	3	0		1	1	1	0	1	1	1	0	4	1	1	0	0	1	1	1	1	1	0	0	1	1	0	1	1	0	0	0	0	0	1	0	1	1	0	0	0	0	0	0
20	2022-02-02 15:21:24	2012-06-30	9	5	1	23	4	0		1	1	1	1	1	1	1	0	5	1	0	0	0	1	1	0	1	1	1	0	1	0	0	0	0	1	0	0	0	0	1	0	1	0	1	0	1	0	0	0
21	2022-02-02 15:22:34	2014-12-04	7	3	1	23	4	0		1	1	1	1	1	1	1	0	5	1	0	0	0	1	1	0	1	1	1	1	1	0	1	1	0	1	0	1	0	0	0	0	0	1	0	0	1	1	0	0
22	2022-02-02 15:53:32	2014-01-29	8	3	1	16	3	0		1	0	1	1	1	1	1	0	5	1	1	1	1	1	1	1	1	1	1	0	1	1	0	1	1	0	1	0	0	0	0	1	1	0	0	0	0	0	0	0
23	2022-02-02 17:12:18	2011-10-22	10	5	0	16	3	0		1	1	0	1	1	1	1	0	4	0	0	0	0	0	0	0	0	1	1	0	1	0	0	0	0	0	1	1	1	0	0	0	0	0	0	0	1	0	1	0
24	2022-02-02 17:59:37	2014-07-15	7	2	1	16	3	0		1	0	1	1	1	1	1	0	5	1	1	0	1	1	1	1	1	1	1	0	1	1	0	1	0	1	0	1	0	0	0	0	0	0	0	0	0	0	0	0
25	2022-02-02 18:21:58	2013-09-12	8	3	1	16	3	0		1	1	1	0	1	1	1	0	4	1	0	0	0	0	0	1	0	1	1	1	1	1	0	1	0	0	1	0	0	0	0	1	1	0	0	0	0	1	0	1
26	2022-02-02 18:41:55	2013-01-13	9	4	1	16	3	0		1	0	1	1	1	1	1	0	5	1	0	0	0	0	0	1	0	1	1	0	1	1	0	1	1	1	1	1	0	0	0	1	1	0	0	0	0	0	0	0
27	2022-02-02 18:52:41	2015-02-24	6	2	1	16	3	1	Dermatite atopica	1	0	1	0	1	1	1	0	4	1	0	0	0	0	0	1	1	1	1	0	1	1	0	1	0	0	1	0	0	1	0	0	0	1	0	1	0	1	0	0
28	2022-02-02 19:04:17	2015-03-07	6	2	1	16	3	0		1	1	0	1	1	1	1	1	5	0	0	0	0	0	0	0	1	1	1	0	1	1	0	1	1	0	1	1	0	0	0	0	0	0	0	0	1	0	1	0
29	2022-02-02 20:22:52	2015-06-26	6	2	1	16	3	0		1	1	1	1	1	1	1	1	6	1	1	1	1	1	1	1	0	1	1	0	1	1	1	1	0	1	1	0	0	0	0	0	0	0	0	0	0	1	0	0
30	2022-02-02 20:37:57	2014-11-02	7	2	1	23	4	0		1	0	1	0	1	1	1	0	4	1	0	0	0	0	0	1	1	1	1	1	1	1	0	1	0	1	0	1	0	0	1	0	1	0	1	1	0	0	0	0
31	2022-02-02 21:17:22	2014-12-19	7	2	0	16	3	0		1	1	1	0	1	0	0	1	3	0	0	0	0	0	0	0	0	1	0	1	1	1	0	1	0	1	1	0	1	0	1	1	1	1	1	1	0	1	0	1
32	2022-02-02 21:27:37	2011-10-07	10	5	1	16	3	0		1	1	1	0	1	1	1	0	4	1	0	1	1	0	1	0	1	1	1	0	1	1	0	1	0	0	1	0	0	0	0	0	0	0	0	0	1	0	0	0
33	2022-02-02 21:49:55	2014-07-26	7	2	1	23	4	0		1	0	1	0	1	1	1	0	4	1	1	1	1	0	1	1	1	1	0	0	1	1	0	1	0	1	0	1	0	1	0	1	1	0	0	1	0	0	0	0
35	2022-02-02 22:29:24	2013-08-22	8	3	1	16	3	0		1	0	1	1	1	1	1	0	5	1	0	1	0	0	0	1	1	1	1	0	1	1	0	1	0	0	0	0	0	0	1	0	1	1	0	0	0	0	0	0
36	2022-02-03 10:04:20	2015-04-24	6	2	1	23	4	0		1	0	1	0	1	1	1	0	4	1	1	1	1	0	1	1	1	1	1	0	1	1	0	1	1	0	0	0	0	0	0	0	0	1	0	0	0	1	0	0
37	2022-02-03 15:26:36	2013-12-11	8	3	1	25	5	0		1	1	1	0	1	1	1	0	4	1	0	1	0	0	0	0	0	1	0	1	1	0	1	1	0	1	0	1	0	0	1	0	1	0	0	0	1	0	0	0
38	2022-02-03 17:50:31	2011-10-18	10	5	1	21	4	0		1	0	1	1	1	1	0	1	5	0	0	0	0	0	0	0	0	0	0	0	0	0	0	0	0	0	0	0	0	0	0	1	1	1	1	0	0	0	0	0
39	2022-02-03 18:01:59	2011-05-28	10	5	1	11	2	0		1	0	1	1	1	0	1	1	5	1	0	0	1	0	1	0	1	1	1	1	1	1	0	1	1	0	1	0	0	0	0	0	0	1	0	0	0	1	0	0
40	2022-02-03 21:13:30	2012-12-09	9	3	1	23	4	0		1	0	1	0	1	1	1	0	4	1	1	1	0	1	1	1	1	1	0	0	1	1	0	1	1	0	1	1	0	1	0	0	0	0	0	0	0	1	0	0
41	2022-02-03 21:51:30	2014-09-16	7	2	1	16	3	0		1	1	1	0	1	0	0	1	3	0	1	0	0	0	0	1	1	1	1	1	1	1	0	1	0	0	1	1	0	0	1	0	1	0	0	0	0	0	0	0
42	2022-02-04 11:40:32	2012-09-25	9	3	1	23	4	0		1	0	1	1	1	1	1	1	6	1	0	0	0	0	0	0	1	0	0	0	0	1	0	1	0	1	1	0	0	1	0	0	0	1	0	0	1	0	1	0
43	2022-02-04 18:07:28	2015-12-30	6	1	0	16	3	0		1	0	1	0	1	1	1	0	4	1	1	1	0	1	1	1	1	1	1	1	1	1	0	1	0	1	0	1	0	0	0	0	0	0	0	0	0	0	0	0
44	2022-02-04 20:33:01	2015-08-27	6	1	1	16	3	0		1	1	1	1	1	1	1	1	6	1	0	1	0	0	0	0	1	1	1	0	1	0	0	0	1	1	0	1	0	0	1	0	1	0	0	0	1	0	0	0
45	2022-02-05 09:50:17	2012-09-25	9	3	1	23	4	0		1	1	1	1	1	1	1	1	6	1	0	1	0	0	0	1	1	1	1	0	1	1	0	1	0	1	0	0	0	1	1	0	1	1	0	1	1	1	1	0
46	2022-02-05 10:10:59	2015-01-07	7	2	1	16	3	0		1	0	1	1	1	1	1	1	6	1	0	0	0	0	0	0	1	1	1	0	1	1	0	1	0	0	1	0	0	1	0	0	0	0	0	0	0	0	0	0
47	2022-02-05 10:47:16	2013-02-23	8	4	0	16	3	0		1	0	1	0	1	1	1	1	5	1	0	0	1	0	1	1	1	1	1	1	1	1	1	1	0	1	0	0	0	1	1	0	1	0	0	0	0	0	0	0
48	2022-02-05 15:18:01	2014-08-13	7	2	1	16	3	1	Perda auditiva	1	0	1	1	1	1	1	0	5	1	0	0	1	0	1	0	1	1	1	1	1	1	0	1	0	0	0	0	0	1	0	1	1	0	0	1	1	0	0	1
49	2022-02-06 23:32:24	2014-01-22	8	3	1	26	5	0		1	0	1	0	1	1	1	0	4	1	0	1	1	0	1	1	1	1	0	1	1	1	0	1	1	1	1	0	0	0	0	0	0	1	1	0	0	0	0	0
50	2022-02-07 15:14:35	2015-06-13	6	1	1	16	3	0		1	1	1	0	1	0	0	1	3	0	0	0	0	0	0	1	1	1	1	0	1	1	0	1	0	1	1	0	0	0	0	1	1	1	0	0	1	0	0	0
51	2022-02-08 17:02:44	2013-09-29	8	3	1	25	5	0		1	0	1	0	1	0	1	0	3	1	1	1	1	1	1	1	1	1	1	0	1	1	0	1	1	1	1	1	0	0	0	0	0	1	0	0	0	0	0	0
52	2022-02-09 11:22:16	2016-01-26	6	1	1	22	4	0		1	0	1	0	1	1	1	1	5	1	0	1	0	0	0	1	1	0	0	0	0	1	0	1	1	0	1	1	0	0	0	0	0	0	0	0	0	0	0	0
54	2022-02-09 19:09:33	2016-01-22	6	1	1	24	5	0		1	0	1	1	1	1	1	0	5	1	0	1	1	1	1	1	1	1	1	1	1	1	1	1	1	0	1	1	0	0	0	0	0	0	0	0	0	0	0	0
56	2022-02-10 16:25:09	2014-11-07	7	2	1	25	5	0		1	0	1	0	1	1	1	1	5	1	0	0	0	0	0	1	1	1	1	0	1	1	0	1	1	1	0	0	0	0	1	0	1	0	0	0	1	0	0	0
57	2022-02-10 18:57:31	2012-09-08	9	4	1	25	5	0		1	1	0	0	1	1	1	0	3	0	0	0	0	0	0	0	0	0	1	0	0	1	0	1	0	0	1	0	0	0	1	0	1	0	1	1	1	0	0	0
58	2022-02-11 10:04:52	2014-08-13	7	2	0	2	1	0		1	0	1	0	1	1	1	0	4	1	0	1	0	1	1	1	1	1	1	1	1	1	0	1	1	1	0	0	0	0	0	0	0	0	1	1	0	0	1	0
60	2022-02-11 21:28:16	2014-07-18	7	2	0	25	5	0		1	1	0	0	1	1	1	0	3	0	0	0	1	0	1	1	0	1	0	1	1	0	0	0	0	1	0	1	1	0	0	1	1	0	0	1	0	0	0	0
61	2022-02-11 23:13:22	2011-04-25	10	4	0	25	5	0		1	0	0	0	1	1	1	1	4	0	1	0	0	0	0	1	1	1	1	0	1	1	0	1	1	1	1	1	0	0	1	0	1	1	1	0	0	1	1	1
62	2022-02-13 10:45:12	2012-06-12	9	5	1	23	4	0		1	1	1	0	1	1	1	0	4	1	0	0	0	0	0	0	0	0	0	0	0	0	0	0	0	0	1	0	1	0	0	0	0	0	0	1	1	1	0	0
63	2022-02-15 12:42:15	2015-11-30	6	1	0	6	1	0		1	1	1	0	1	1	1	0	4	1	0	0	1	0	1	1	1	1	1	0	1	0	0	0	0	0	0	0	0	0	0	0	0	0	1	0	0	0	0	0
64	2022-02-15 14:47:59	2012-06-18	9	5	1	23	4	0		1	1	1	1	1	1	1	0	5	1	1	0	0	0	0	0	1	1	0	0	1	1	0	1	0	0	0	0	0	0	1	0	1	1	0	0	1	0	0	0
66	2022-02-17 12:52:21	2013-09-05	8	3	0	6	1	0		1	1	0	1	1	0	1	1	4	0	0	0	1	0	1	0	0	1	1	0	1	1	0	1	0	0	0	0	1	1	0	0	0	0	1	1	1	1	0	0
70	2022-02-18 20:26:18	2012-09-09	9	4	0	3	1	1	Cardíaco	1	0	1	0	1	1	1	0	4	1	1	0	1	1	1	1	1	1	1	1	1	1	0	1	1	1	1	1	0	0	0	0	0	1	1	0	0	0	1	1
71	2022-02-18 20:59:48	2015-03-06	6	2	1	8	2	0		1	1	1	0	1	1	1	0	4	1	1	0	0	0	0	1	1	1	1	0	1	1	0	1	1	1	1	1	0	0	0	1	1	0	0	0	0	0	0	0
73	2022-02-19 13:42:22	2010-04-14	11	5	1	3	1	0		1	1	1	0	1	1	1	0	4	1	1	0	1	1	1	1	1	1	1	0	1	1	1	1	1	1	1	1	1	0	1	0	1	0	0	0	0	0	0	0
74	2022-02-25 13:38:46	2015-09-29	6	1	1	8	2	0		1	1	1	1	1	1	1	0	5	1	0	0	0	1	1	0	1	0	1	0	0	1	0	1	1	0	0	1	0	1	0	0	0	0	0	1	0	0	0	0
75	2022-03-05 11:43:58	2012-10-29	9	4	0	21	4	0		1	0	1	1	1	1	1	1	6	1	0	0	1	1	1	1	1	1	1	1	1	1	1	1	0	1	1	0	0	0	1	0	1	1	0	0	0	0	0	0
76	2022-03-05 13:16:15	2013-10-01	8	3	0	21	4	0		1	1	1	0	1	1	1	0	4	1	1	1	1	1	1	1	1	1	1	0	1	1	1	1	1	1	1	1	0	1	0	1	1	0	0	0	0	0	0	0
77	2022-03-05 20:47:48	2012-05-05	9	5	1	21	4	0		1	1	1	0	1	1	1	0	4	1	1	0	0	0	0	0	1	1	0	1	1	1	1	1	0	1	0	0	0	0	0	0	0	0	0	0	0	1	0	0
78	2022-03-05 21:07:03	2014-12-18	7	2	1	21	4	0		1	0	1	0	1	1	1	0	4	1	0	0	0	0	0	1	1	1	1	0	1	1	1	1	0	0	0	0	0	0	0	1	1	1	0	0	0	0	0	0
79	2022-03-05 23:21:06	2012-03-13	9	5	0	21	4	0		1	0	1	1	1	1	1	1	6	1	0	0	0	0	0	1	0	1	0	0	1	1	0	1	0	1	0	0	0	0	0	0	0	1	0	0	0	0	0	0
80	2022-03-06 14:25:10	2014-06-10	7	3	1	8	2	0		1	1	1	1	1	1	1	0	5	1	0	0	0	0	0	1	1	1	1	0	1	1	0	1	1	1	1	0	0	0	0	0	0	1	0	0	0	0	0	0
81	2022-03-06 15:28:28	2014-07-25	7	2	0	21	4	0		1	0	1	0	1	1	0	1	4	0	0	0	0	0	0	0	0	1	1	0	1	0	0	0	1	1	0	0	0	0	1	1	1	1	0	0	0	0	0	0
82	2022-03-06 23:25:58	2011-03-26	10	5	1	20	4	0		1	0	1	0	1	1	1	0	4	1	0	0	0	0	0	0	0	0	0	0	0	1	0	1	1	0	1	1	0	0	0	0	0	0	0	0	0	1	1	0
83	2022-03-07 17:32:53	2015-03-27	6	2	0	16	3	0		1	0	1	1	1	1	0	1	5	0	0	0	0	0	0	0	0	0	0	0	0	0	0	0	0	1	1	0	1	1	1	1	1	1	1	1	0	0	0	0
84	2022-03-07 17:53:30	2014-06-02	7	2	0	16	3	0		1	0	1	0	1	1	1	0	4	1	0	0	0	0	0	0	1	0	0	0	0	1	0	1	0	0	1	1	0	0	0	0	0	0	0	1	1	1	1	0
85	2022-03-07 18:10:47	2014-09-27	7	2	0	16	3	0		1	1	1	1	1	1	1	0	5	1	0	1	1	0	1	1	1	1	1	0	1	1	0	1	1	1	1	1	0	0	1	0	1	0	0	0	1	1	1	0
86	2022-03-07 18:23:28	2014-01-07	8	3	0	16	3	0		1	1	1	0	1	0	1	0	3	1	0	1	1	1	1	1	1	1	1	0	1	1	1	1	1	1	1	1	0	0	0	1	1	1	1	1	1	1	1	0
87	2022-03-07 18:24:31	2015-05-10	6	1	0	16	3	0		1	1	1	1	1	1	1	1	6	1	1	1	1	0	1	1	1	1	1	1	1	1	0	1	1	1	1	1	0	1	0	0	0	0	0	0	0	0	1	0
89	2022-03-07 20:30:52	2012-06-29	9	5	0	16	3	0		1	0	1	0	1	1	1	0	4	1	0	1	1	1	1	0	1	1	0	1	1	1	0	1	0	1	0	0	0	0	0	0	0	1	0	0	1	1	0	0
90	2022-03-07 21:10:57	2015-06-25	6	1	0	16	3	0		1	1	1	0	1	0	0	0	2	0	0	0	1	0	1	1	1	1	0	1	1	0	0	0	1	1	1	0	0	0	1	1	1	1	0	0	0	1	1	0
91	2022-03-08 06:57:42	2013-12-02	8	3	0	16	3	0		1	0	0	1	0	0	0	0	1	0	0	0	0	0	0	0	1	1	1	0	1	0	0	0	1	0	0	0	1	0	0	0	0	0	0	0	0	0	0	0
92	2022-03-08 09:54:11	2013-10-21	8	3	0	16	3	0		1	1	1	0	1	1	0	1	4	0	0	0	0	0	0	0	1	1	0	0	1	1	0	1	0	0	0	0	1	1	0	0	0	0	1	1	0	0	1	0
93	2022-03-08 10:18:17	2013-10-31	8	2	0	16	3	0		1	1	1	0	1	1	1	0	4	1	0	0	0	0	0	0	1	1	0	0	1	1	0	1	0	1	1	0	1	1	1	0	1	1	0	0	0	1	0	0
94	2022-03-08 10:19:42	2012-06-24	9	4	0	16	3	0		1	0	1	0	1	0	1	0	3	1	1	0	1	0	1	0	1	1	1	0	1	1	0	1	0	1	0	0	0	0	0	1	1	1	0	0	0	0	1	0
95	2022-03-08 12:05:17	2014-11-18	7	2	0	16	3	0		1	1	1	0	1	1	1	1	5	1	0	0	0	0	0	0	1	1	1	1	1	1	0	1	1	1	0	0	0	0	1	1	1	0	0	0	0	0	0	0
96	2022-03-08 18:11:10	2014-08-01	7	2	0	16	3	0		1	1	0	0	1	1	1	0	3	0	0	0	0	0	0	0	0	1	1	1	1	0	0	0	0	0	0	0	1	1	0	0	0	1	1	0	1	0	0	0
97	2022-03-08 19:08:28	2015-03-30	6	2	0	16	3	0		1	1	1	1	1	1	1	0	5	1	1	1	1	1	1	1	1	1	1	0	1	1	1	1	0	1	0	0	0	0	0	1	1	1	0	0	1	0	0	1
98	2022-03-08 20:08:12	2011-12-26	10	5	0	16	3	0		1	0	1	1	1	1	1	0	5	1	0	0	1	0	1	1	1	1	1	0	1	1	0	1	1	1	0	0	0	0	0	0	0	0	0	1	0	0	0	0
99	2022-03-08 21:06:26	2015-04-15	6	2	0	16	3	0		1	1	1	1	1	1	1	0	5	1	0	0	0	0	0	0	0	0	0	0	0	1	0	1	0	1	1	0	1	0	0	0	0	0	0	0	1	0	0	0
100	2022-03-08 22:39:20	2011-04-17	10	5	0	16	3	0		1	1	1	0	0	0	1	0	2	0	0	0	1	0	1	0	1	0	0	1	1	0	0	0	0	0	0	1	0	0	0	1	1	0	1	1	1	1	1	0
101	2022-03-09 09:51:16	2014-09-17	7	2	0	16	3	0		1	0	1	1	1	1	1	0	5	1	1	0	1	0	1	1	1	1	1	0	1	1	0	1	1	1	0	0	0	0	1	0	1	0	0	0	0	0	1	0
102	2022-03-09 09:59:59	2015-08-07	6	1	0	16	3	0		1	1	1	0	1	1	1	0	4	1	0	0	1	1	1	0	1	1	0	0	1	1	0	1	0	0	0	0	1	0	0	0	0	0	0	1	1	0	1	0
103	2022-03-09 10:15:01	2013-04-21	8	3	0	16	3	0		1	0	1	1	1	1	1	1	6	1	0	0	0	0	0	0	1	1	0	0	1	1	0	1	1	1	1	0	1	1	1	0	1	1	1	0	0	0	1	1
104	2022-03-09 10:55:26	2016-01-13	6	1	0	16	3	0		1	0	1	1	1	1	1	0	5	1	1	1	0	1	1	1	1	1	1	0	1	1	0	1	0	0	1	0	0	0	0	0	0	1	0	0	0	1	0	0
105	2022-03-09 12:56:34	2014-09-03	7	2	0	16	3	0		1	1	0	1	1	1	0	0	3	0	0	0	0	0	0	0	0	1	1	0	1	0	0	0	0	1	0	1	1	0	1	1	1	0	1	0	1	0	1	0
106	2022-03-09 14:25:54	2015-12-16	6	1	0	16	3	0		1	1	0	1	1	1	1	0	4	0	0	0	0	0	0	0	1	1	0	1	1	0	0	0	0	1	0	0	0	1	1	0	1	1	0	0	1	0	1	1
107	2022-03-09 14:57:39	2012-05-13	9	4	0	16	3	0		1	1	1	1	1	0	1	0	4	1	1	0	0	0	0	1	1	1	1	0	1	1	0	1	0	1	0	0	1	0	0	0	0	0	0	1	1	0	0	0
108	2022-03-09 16:58:10	2013-05-13	8	3	0	16	3	1	DPAC e Discalculia	1	1	1	0	1	1	1	1	5	1	0	0	0	1	1	0	1	1	1	0	1	1	0	1	1	1	0	1	0	0	1	0	1	1	0	0	1	1	0	0
109	2022-03-09 19:22:38	2014-01-21	8	3	0	16	3	0		1	0	1	1	1	1	0	1	5	0	0	0	0	0	0	0	0	1	0	0	1	0	0	0	1	1	1	0	0	0	1	0	1	1	1	1	1	1	0	0
110	2022-03-09 19:36:49	2013-11-20	8	3	0	16	3	0		1	0	1	0	1	0	1	0	3	1	0	1	0	0	0	1	1	1	1	0	1	1	0	1	1	1	1	1	0	0	0	0	0	1	0	0	0	1	1	0
111	2022-03-09 21:44:29	2014-10-12	7	2	0	16	3	0		1	1	1	1	1	1	1	0	5	1	1	1	1	0	1	1	1	1	1	0	1	1	0	1	1	1	0	0	0	0	0	0	0	0	0	0	0	0	1	0
112	2022-03-09 21:55:23	2014-09-18	7	2	0	16	3	0		1	0	1	0	1	1	1	0	4	1	0	0	0	0	0	0	0	1	0	0	1	1	0	1	0	1	0	0	0	0	1	0	1	0	0	0	0	0	0	1
114	2022-03-09 22:22:38	2012-08-21	9	4	0	16	3	0		1	0	1	0	1	1	1	0	4	1	0	0	0	0	0	0	0	0	1	0	0	0	0	0	1	1	0	1	0	0	0	0	0	0	0	0	0	0	1	0
115	2022-03-09 23:20:55	2014-02-01	8	3	0	16	3	0		1	1	1	1	1	1	1	0	5	1	0	0	1	0	1	0	1	1	1	0	1	1	0	1	0	1	0	1	0	0	0	1	1	0	0	0	0	0	1	0
116	2022-03-10 14:31:04	2012-03-17	9	5	0	16	3	1	Rinite alérgica	1	1	1	1	1	0	1	0	4	1	0	0	0	0	0	1	0	1	0	1	1	1	0	1	1	1	1	1	0	0	0	0	0	0	0	1	1	0	0	0
117	2022-03-10 17:29:12	2012-04-06	9	5	0	16	3	0		1	0	1	1	1	1	1	0	5	1	0	0	0	0	0	1	1	1	1	0	1	1	0	1	1	0	0	1	0	0	0	0	0	0	0	0	0	0	0	0
118	2022-03-10 17:30:03	2015-04-11	6	2	0	16	3	0		1	0	1	1	1	1	0	1	5	0	1	0	0	0	0	1	1	1	1	0	1	1	1	1	0	1	1	1	1	1	1	0	1	0	0	1	0	1	0	0
119	2022-03-10 19:45:57	2015-01-15	7	3	0	16	3	0		1	0	0	1	1	1	0	0	3	0	0	0	0	0	0	0	0	1	1	0	1	0	0	0	0	1	1	0	0	0	0	0	0	0	0	0	0	0	0	0
121	2022-03-10 23:59:53	2015-02-11	6	2	0	16	3	0		1	0	1	1	1	1	1	1	6	1	0	0	1	1	1	0	1	1	1	0	1	0	0	0	1	1	1	1	0	0	0	0	0	0	0	0	1	0	1	0
122	2022-03-11 08:59:05	2015-07-08	6	1	0	16	3	0		1	1	1	1	1	1	1	0	5	1	1	0	0	1	1	1	1	1	1	0	1	1	0	1	0	1	1	0	0	0	0	0	0	1	0	0	0	0	0	0
123	2022-03-11 14:18:12	2013-10-14	6	3	0	16	3	0		1	0	1	0	1	1	1	0	4	1	0	0	1	1	1	1	1	1	1	0	1	1	0	1	1	1	1	1	0	1	0	1	1	0	0	0	0	1	1	1
124	2022-03-11 14:19:29	2015-01-20	7	2	0	16	3	1	Ansiedade	1	0	1	1	1	1	0	1	5	0	0	0	1	0	1	1	1	1	1	0	1	1	0	1	0	0	0	1	0	1	0	1	1	0	1	1	0	0	0	0
125	2022-03-11 14:36:12	2016-01-21	10	1	0	16	3	0		1	0	1	0	1	1	1	0	4	1	0	0	0	0	0	0	0	1	1	1	1	0	0	0	0	1	0	0	0	1	0	1	1	0	0	1	0	0	1	1
126	2022-03-11 20:13:43	2012-10-31	9	4	0	16	3	0		1	0	1	0	1	1	1	0	4	1	1	0	1	0	1	1	0	1	1	1	1	1	0	1	0	1	0	1	1	0	0	0	0	0	0	0	0	0	0	0
128	2022-03-12 12:29:05	2015-08-20	7	1	0	16	3	0		1	1	1	1	1	1	1	0	5	1	1	0	1	0	1	1	0	1	1	1	1	1	1	1	0	1	1	0	0	0	0	1	1	1	0	1	0	0	0	0
130	2022-03-12 20:15:04	2015-03-23	8	2	1	21	4	0		1	1	1	1	1	1	1	1	6	1	0	1	1	0	1	1	1	1	1	1	1	0	1	1	0	1	0	1	0	0	0	0	0	0	0	0	0	0	0	0
131	2022-03-12 20:44:03	2015-09-22	8	1	1	21	4	0		1	1	1	1	1	1	0	1	5	0	0	0	0	0	0	0	0	1	1	1	1	1	0	1	1	1	1	0	0	0	0	0	0	1	0	0	1	0	0	1
132	2022-03-12 22:16:55	2014-09-03	6	2	0	16	3	0		1	0	0	1	1	0	1	0	3	0	1	1	0	0	0	1	1	1	1	1	1	1	1	1	1	0	1	1	1	1	0	1	1	1	1	1	1	1	0	1
133	2022-03-14 10:50:42	2015-08-01	9	1	0	16	3	1	Asma	1	1	1	0	1	1	0	1	4	0	0	0	0	0	0	0	0	1	0	0	1	1	0	1	0	1	0	1	1	0	1	0	1	0	0	0	1	0	0	0
134	2022-03-14 11:06:43	2014-02-25	6	3	0	16	3	1	Asma	1	1	1	0	1	1	0	1	4	0	0	0	0	0	0	0	0	1	1	0	1	1	0	1	0	1	1	1	0	0	1	0	1	0	0	0	1	1	0	1
135	2022-03-14 11:58:21	2016-01-14	10	1	0	16	3	0		1	1	1	1	1	1	1	1	6	1	1	0	0	0	0	1	1	1	0	0	1	1	1	1	0	1	0	0	1	1	0	0	0	0	0	0	0	0	0	0
136	2022-03-14 12:49:52	2014-05-04	6	2	0	16	3	0		1	1	1	1	1	1	1	1	6	1	0	0	1	0	1	1	0	1	1	0	1	1	0	1	0	1	0	1	0	0	1	0	1	0	1	0	0	0	1	0
137	2022-03-14 15:23:47	2014-11-15	10	2	0	16	3	0		1	0	1	1	1	1	1	1	6	1	0	0	0	0	0	1	1	1	1	1	1	0	0	0	1	1	1	0	0	1	1	1	1	0	1	1	1	0	1	0
138	2022-03-14 15:44:47	2015-04-26	7	1	0	16	3	0		1	1	1	1	1	1	1	0	5	1	0	0	0	0	0	0	0	1	1	0	1	1	0	1	0	1	0	1	0	0	1	0	1	1	0	0	0	0	1	0
139	2022-03-14 17:56:16	2015-09-15	6	1	0	16	3	1	Miopia e Astigmatismo	1	1	1	0	1	0	1	0	3	1	0	0	0	0	0	0	1	1	1	0	1	1	0	1	0	1	0	1	1	0	1	0	1	0	1	1	1	0	1	0
140	2022-03-14 19:30:56	2012-08-26	7	4	0	16	3	0		1	0	1	0	1	0	1	0	3	1	0	0	0	0	0	0	1	1	1	0	1	1	1	1	1	1	1	1	1	1	0	1	1	0	1	0	0	1	1	1
142	2022-03-15 06:42:23	2014-10-24	9	2	0	16	3	0		1	1	1	1	1	1	1	1	6	1	0	0	1	0	1	1	0	0	0	0	0	0	0	0	1	1	0	0	1	0	0	1	1	0	0	0	0	0	1	0
143	2022-03-15 10:56:14	2015-09-24	7	1	0	16	3	1	Hipotireoidismo	1	1	1	1	1	1	1	0	5	1	0	0	1	0	1	0	1	1	1	0	1	0	0	0	0	0	0	0	0	1	0	0	0	0	0	0	0	0	0	0
144	2022-03-15 13:03:25	2011-10-08	10	5	0	16	3	0		1	0	1	0	1	0	1	0	3	1	0	0	0	1	1	1	1	1	1	1	1	1	0	1	1	1	1	1	1	1	1	0	1	1	1	1	1	1	1	1
145	2022-03-15 15:07:39	2013-06-29	8	4	0	16	3	0		1	1	1	1	1	1	1	0	5	1	0	0	1	0	1	1	1	1	1	1	1	1	0	1	1	0	1	0	1	0	0	1	1	0	0	0	1	1	0	0
146	2022-03-15 18:25:19	2016-03-14	10	1	0	16	3	0		1	1	1	1	1	1	1	0	5	1	0	0	0	0	0	0	1	1	1	1	1	0	1	1	0	1	0	1	1	0	1	0	1	1	0	0	0	0	1	0
147	2022-03-15 19:16:33	2014-09-05	11	2	0	16	3	0		1	1	1	1	1	1	1	0	5	1	0	0	0	0	0	0	1	1	1	1	1	1	0	1	0	1	1	0	1	0	1	0	1	1	0	1	0	1	1	1
148	2022-03-15 23:05:15	2015-10-10	8	1	0	24	5	0		1	0	1	1	1	0	1	0	4	1	0	0	0	0	0	0	1	1	0	0	1	1	0	1	0	1	1	0	0	0	0	0	0	0	0	0	1	0	0	0
149	2022-03-16 11:33:50	2016-02-28	11	1	0	16	3	0		1	0	1	1	1	1	0	0	4	0	0	0	0	0	0	0	1	0	0	0	0	0	0	0	0	0	1	0	0	0	0	0	0	0	0	0	0	0	0	0
150	2022-03-16 12:45:37	2012-02-10	11	5	0	16	3	0		1	1	1	1	1	1	1	1	6	1	0	0	0	0	0	0	1	1	0	0	1	1	0	1	1	1	0	0	1	1	0	0	0	0	1	0	0	0	0	0
151	2022-03-16 12:51:07	2014-03-12	6	3	0	16	3	0		1	1	1	1	1	1	1	0	5	1	1	0	0	1	1	1	1	1	0	1	1	1	0	1	1	1	1	1	1	1	1	1	1	0	1	1	1	1	1	1
152	2022-03-16 17:35:34	2015-05-02	7	1	0	16	3	0		1	1	1	0	0	0	0	0	1	0	1	1	1	1	1	1	1	1	1	1	1	1	1	1	1	1	1	1	1	1	1	1	1	1	1	1	1	1	1	0
153	2022-03-16 19:21:13	2011-04-20	11	5	0	16	3	0		1	1	1	1	1	0	1	0	4	1	0	0	0	0	0	0	1	0	0	0	0	0	0	0	0	1	0	0	0	0	0	0	0	1	0	0	0	0	0	0
154	2022-03-16 20:09:02	2015-11-05	6	1	0	16	3	0		1	1	1	1	1	1	0	0	4	0	1	1	0	0	0	1	1	1	1	1	1	1	0	1	0	0	0	0	0	0	1	0	1	0	1	0	1	1	0	0
155	2022-03-16 20:41:26	2012-09-17	9	4	0	16	3	0		1	0	1	1	1	1	1	0	5	1	0	0	0	0	0	0	1	0	0	0	0	1	0	1	1	0	1	1	0	0	0	0	0	0	1	0	0	0	0	0
156	2022-03-16 20:52:01	2014-12-01	7	2	0	16	3	0		1	0	1	0	1	1	1	0	4	1	1	0	1	0	1	1	1	1	1	0	1	1	0	1	1	1	1	1	0	1	1	1	1	1	0	0	0	1	0	0
157	2022-03-16 21:35:02	2016-01-19	6	1	0	16	3	0		1	1	1	1	1	1	1	0	5	1	0	0	1	0	0	0	1	1	1	1	1	1	0	1	0	1	1	0	0	0	0	0	0	0	1	0	1	0	0	0
160	2022-03-17 21:15:13	2011-05-09	10	5	0	16	3	0		1	0	1	0	0	0	1	1	3	0	0	0	0	0	0	0	0	0	0	0	0	1	0	1	0	0	0	0	0	0	1	0	1	0	0	1	0	0	0	0
161	2022-03-17 21:17:08	2016-01-21	6	1	0	16	3	0		1	1	1	0	1	0	0	1	3	0	0	1	0	0	0	0	0	1	1	1	1	1	0	1	0	0	0	1	0	0	0	0	0	0	0	0	0	0	0	0
162	2022-03-18 20:33:38	2012-03-12	10	5	0	8	2	0		1	0	1	1	1	1	1	0	5	1	0	0	0	0	0	0	1	1	1	0	1	1	0	1	0	1	0	1	0	0	0	1	1	0	0	1	1	0	1	0
163	2022-03-21 22:26:14	2015-01-28	7	2	0	16	3	0		1	0	1	1	1	1	1	0	5	1	0	0	0	0	0	0	0	1	1	0	1	1	1	1	1	1	0	1	1	0	0	0	0	0	0	0	0	0	0	0
164	2022-03-22 14:32:23	2013-06-02	8	3	0	16	3	0		1	0	1	0	1	1	1	0	4	1	0	0	1	1	1	1	1	1	1	0	1	1	1	1	1	1	0	0	0	0	0	0	0	0	0	0	1	0	1	0
165	2022-03-22 17:53:42	2014-08-17	7	2	0	16	3	0		1	1	1	1	1	1	1	0	5	1	1	0	1	1	1	1	1	1	1	1	1	0	1	1	0	1	0	0	0	0	0	0	0	1	0	0	0	1	0	0
166	2022-03-23 09:04:37	2016-01-19	6	1	0	16	3	0		1	1	1	1	1	1	1	0	5	1	1	0	1	0	1	1	1	1	1	0	1	1	0	1	0	0	1	1	0	0	0	0	0	0	1	1	0	0	0	0
167	2022-03-23 12:19:15	2013-01-11	9	4	1	16	3	0		1	1	1	1	1	1	1	1	6	1	0	0	1	0	1	0	1	1	1	0	1	1	0	1	0	0	0	1	1	1	0	0	0	1	0	1	1	1	0	0
168	2022-03-23 18:42:17	2012-10-29	9	4	0	16	3	0		1	1	0	0	1	1	1	0	3	0	0	0	1	0	1	0	1	1	0	1	1	1	1	1	0	0	0	0	0	0	0	0	0	0	1	0	0	0	0	0
169	2022-03-23 18:43:13	2014-08-30	7	2	0	16	3	0		1	1	1	0	1	1	1	0	4	1	0	1	1	0	1	1	1	0	1	1	1	1	0	1	0	0	1	1	0	0	0	0	0	0	0	1	0	0	0	0
170	2022-03-23 18:48:44	2016-02-22	6	1	1	16	3	1	Hipermetropia	1	0	1	1	1	1	1	0	5	1	0	0	0	1	1	1	1	1	0	0	1	1	0	1	1	1	1	1	0	1	0	1	1	0	0	1	0	0	1	0
171	2022-03-23 19:03:41	2013-02-23	9	4	0	16	3	0		1	0	1	0	1	1	1	1	5	1	1	0	0	0	0	1	1	1	1	0	1	0	0	0	0	0	0	1	0	0	0	1	1	1	1	0	1	1	1	0
172	2022-03-23 19:44:49	2015-01-03	7	2	0	16	3	0		1	1	1	0	0	1	1	0	3	0	0	0	0	0	0	0	0	0	0	0	0	0	1	0	0	0	0	0	1	0	1	1	1	0	0	1	1	0	0	0
173	2022-03-23 20:05:53	2012-11-16	9	4	0	16	3	0		1	1	1	0	1	1	0	1	4	0	1	0	0	0	0	1	1	1	1	0	1	1	0	1	0	0	0	0	1	0	0	0	0	1	0	0	0	0	0	1
174	2022-03-23 20:41:26	2012-08-21	9	3	0	16	3	0		1	1	1	0	1	1	0	1	4	0	0	0	0	0	0	0	0	1	1	1	1	0	1	1	1	1	1	1	1	1	0	1	1	1	0	0	1	0	1	0
176	2022-03-23 21:51:57	2014-12-17	7	2	0	16	3	0		1	0	1	0	1	1	1	0	4	1	0	0	0	0	0	1	1	1	1	0	1	0	0	0	1	1	0	1	0	1	0	0	0	0	0	0	0	1	0	0
177	2022-03-23 22:10:45	2014-12-17	7	2	0	16	3	0		1	1	1	0	1	0	0	0	2	0	1	1	1	0	1	0	0	1	1	0	1	0	0	0	0	0	1	1	1	1	0	1	1	0	1	0	0	0	0	0
178	2022-03-23 22:57:39	2012-08-07	9	4	0	16	3	0		1	1	0	0	1	1	1	0	3	0	0	0	0	0	0	0	0	1	1	0	1	0	0	0	0	1	0	1	0	0	0	0	0	0	0	0	0	0	1	0
180	2022-03-24 09:44:16	2014-11-23	7	2	0	16	3	1	Bronquite	1	1	1	0	1	1	0	1	4	0	0	0	0	0	0	1	0	1	1	0	1	1	0	1	0	0	1	1	0	1	1	0	1	0	1	0	1	0	1	0
181	2022-03-24 09:45:23	2011-12-28	10	5	0	16	3	0		1	1	1	0	1	1	0	1	4	0	0	0	0	0	0	0	1	1	0	0	1	1	0	1	1	1	1	1	0	0	1	0	1	1	0	0	0	0	1	0
182	2022-03-24 10:32:31	2011-12-27	10	5	0	16	3	0		1	1	1	1	1	1	1	0	5	1	0	0	0	0	0	1	1	1	1	0	1	1	0	1	0	0	0	0	0	0	0	0	0	1	0	0	0	0	0	0
184	2022-03-24 11:02:07	2014-10-27	7	2	0	16	3	0		1	0	0	0	1	1	1	0	3	0	0	0	0	0	0	0	1	1	1	0	1	1	0	1	0	0	1	0	0	0	0	0	0	0	1	0	0	0	0	0
185	2022-03-24 11:34:34	2015-01-26	7	2	0	16	3	0		1	0	0	0	1	1	1	0	3	0	0	0	0	0	0	0	1	1	1	1	1	1	0	1	1	1	1	0	0	0	0	1	1	1	0	1	0	1	0	0
186	2022-03-24 11:36:45	2014-08-13	7	2	0	16	3	1	Rinite e Asma	1	0	1	1	1	1	1	1	6	1	0	0	1	0	1	0	0	1	0	0	1	1	0	1	0	1	1	1	0	0	1	1	1	0	0	0	1	1	0	0
187	2022-03-24 12:32:40	2016-01-30	6	1	0	16	3	0		1	1	1	0	1	1	1	0	4	1	0	0	1	0	1	0	0	1	1	1	1	1	0	1	1	1	1	0	0	0	1	1	1	0	0	1	1	0	0	0
188	2022-03-24 12:59:22	2012-12-20	9	4	0	16	3	0		1	0	1	0	1	1	1	0	4	1	0	0	1	1	1	1	1	1	1	1	1	1	0	1	1	0	0	1	0	0	1	1	1	1	1	1	0	0	0	0
190	2022-03-24 17:22:34	2015-04-24	6	1	0	2	1	0		1	0	1	1	1	1	1	0	5	1	0	0	0	0	0	0	1	0	1	0	0	1	0	1	0	1	1	1	0	1	0	1	1	1	0	1	1	1	1	0
192	2022-03-24 17:41:20	2015-09-19	6	1	0	2	1	0		1	1	1	1	1	1	1	0	5	1	0	0	0	0	0	0	1	1	1	0	1	0	1	1	0	1	0	1	0	0	1	1	1	0	0	1	0	0	1	0
196	2022-03-24 18:35:48	2014-08-21	7	2	0	2	1	0		1	0	0	1	1	1	1	0	4	0	1	0	0	0	0	0	1	1	1	1	1	1	1	1	1	1	1	1	1	0	0	0	0	0	1	0	0	1	1	0
197	2022-03-24 18:39:22	2013-02-14	9	4	0	2	1	0		1	0	1	1	1	1	1	1	6	1	0	0	1	1	1	0	1	0	1	1	1	1	1	1	1	1	1	0	0	0	1	0	1	1	0	0	0	1	1	0
199	2022-03-24 18:42:31	2012-10-04	9	4	0	2	1	0		1	1	1	0	1	1	1	0	4	1	1	1	1	1	1	1	1	1	1	1	1	1	1	1	1	1	0	1	1	1	1	1	1	0	1	1	1	0	1	0
200	2022-03-24 19:04:51	2011-11-28	10	5	0	2	1	0		1	0	1	0	1	1	1	0	4	1	0	0	0	0	0	0	0	1	1	0	1	1	0	1	0	0	0	0	0	0	0	0	0	0	1	0	0	0	0	0
201	2022-03-24 19:06:31	2014-04-11	7	2	0	2	1	0		1	1	1	0	0	0	0	0	1	0	0	0	0	0	0	0	0	1	0	0	1	1	0	1	1	1	1	0	0	1	0	0	0	0	0	0	0	0	1	0
202	2022-03-24 19:35:24	2013-08-26	8	3	0	16	3	0		1	0	1	0	1	1	1	1	5	1	0	0	0	0	0	0	1	1	1	1	1	1	0	1	1	1	1	1	0	0	0	1	1	1	0	0	0	0	1	0
203	2022-03-24 19:54:44	2015-01-23	7	2	0	2	1	0		1	1	1	1	1	1	1	0	5	1	0	0	1	0	1	0	1	1	0	1	1	1	0	1	0	1	0	1	1	0	0	0	0	0	0	0	0	0	1	1
204	2022-03-24 19:55:07	2015-02-23	7	2	0	2	1	0		1	1	1	0	1	1	1	0	4	1	0	0	1	0	1	0	1	1	0	1	1	1	0	1	1	1	1	1	0	0	0	0	0	0	0	0	0	0	1	0
207	2022-03-24 20:27:04	2015-03-03	7	2	0	2	1	0		1	1	1	0	1	1	1	0	4	1	0	0	0	0	0	0	0	1	1	0	1	1	1	1	1	1	0	1	0	0	0	0	0	0	0	1	0	1	1	0
208	2022-03-24 20:37:19	2014-09-12	7	2	0	16	3	1	Asma	1	0	0	1	1	1	1	1	5	0	0	0	0	0	0	0	1	1	1	0	1	1	0	1	1	0	0	0	1	1	0	0	0	0	1	1	0	0	0	0
209	2022-03-24 20:42:07	2015-07-21	6	1	0	2	1	0		1	0	1	0	1	1	1	0	4	1	0	0	0	0	0	0	0	1	0	1	1	1	0	1	1	0	1	1	1	0	1	0	1	1	0	0	0	1	1	1
211	2022-03-24 20:48:36	2011-12-22	10	5	0	16	3	0		1	0	1	1	1	1	1	1	6	1	1	0	1	0	1	1	1	0	1	0	0	1	0	1	0	1	0	0	0	0	1	0	1	0	1	1	0	0	0	0
212	2022-03-24 20:54:49	2012-02-12	10	5	0	16	3	0		1	0	1	0	1	1	1	1	5	1	1	0	0	0	0	1	1	1	1	0	1	1	0	1	1	0	0	1	0	0	0	0	0	0	1	1	0	0	1	0
213	2022-03-24 22:12:54	2014-07-16	7	2	0	2	1	0		1	0	1	0	1	1	1	1	5	1	0	0	1	0	1	0	1	1	1	0	1	1	0	1	1	1	1	1	0	0	1	1	1	0	0	1	0	0	1	0
215	2022-03-24 22:33:02	2015-07-14	6	1	0	2	1	0		1	1	1	1	1	1	1	1	6	1	0	1	1	0	1	1	0	1	1	1	1	1	0	1	1	1	1	1	0	1	1	0	1	0	1	0	1	1	1	0
217	2022-03-25 08:22:13	2012-05-05	9	4	0	2	1	0		1	0	1	0	1	1	1	1	5	1	1	0	1	0	1	1	1	1	1	1	1	1	0	1	1	1	0	1	0	0	0	1	1	0	0	0	1	0	1	0
218	2022-03-25 09:31:09	2011-04-13	10	5	0	16	3	0		1	1	1	0	1	1	1	0	4	1	0	0	0	0	0	1	1	1	1	1	1	1	0	1	0	1	1	0	0	1	1	0	1	0	1	1	1	0	1	1
219	2022-03-25 10:33:18	2015-02-19	7	2	0	2	1	0		1	1	1	0	1	1	1	0	4	1	1	1	1	0	1	1	0	1	1	1	1	1	0	1	0	1	1	1	1	0	1	1	1	0	0	0	1	0	1	0
220	2022-03-25 10:35:05	2013-10-14	8	3	0	16	3	0		1	0	1	0	1	0	0	1	3	0	1	0	0	0	0	0	1	1	1	0	1	1	0	1	1	1	0	1	0	1	1	0	1	1	0	0	1	0	0	0
221	2022-03-25 10:49:33	2011-08-26	10	5	1	25	5	0		1	0	1	0	1	1	1	0	4	1	0	0	0	0	0	0	0	0	0	0	0	0	0	0	1	1	0	0	0	1	1	0	1	0	1	0	0	0	0	0
222	2022-03-25 11:31:33	2015-04-22	6	1	0	2	1	0		1	0	0	1	1	1	0	0	3	0	0	0	0	0	0	0	1	1	0	0	1	1	0	1	0	1	0	1	0	0	1	0	1	0	0	0	0	1	1	0
224	2022-03-25 11:45:06	2012-01-30	10	5	0	2	1	0		1	0	0	0	1	0	0	0	1	0	1	1	1	0	1	0	0	1	1	1	1	1	0	1	1	1	1	1	0	0	0	1	1	0	0	0	0	0	1	0
225	2022-03-25 11:48:38	2012-11-25	9	4	0	2	1	0		1	1	1	0	1	0	1	0	3	1	0	0	0	0	0	0	1	1	1	0	1	1	0	1	1	1	0	1	0	0	1	0	1	0	0	0	0	0	0	0
226	2022-03-25 11:55:33	2011-10-19	10	5	0	25	5	0		1	1	1	0	1	1	1	0	4	1	0	1	0	0	0	0	0	0	0	0	0	1	0	1	1	0	0	1	0	0	0	0	0	0	0	0	0	0	1	0
227	2022-03-25 11:56:34	2010-12-12	11	5	0	25	5	0		1	1	1	0	1	1	1	0	4	1	1	0	0	0	0	0	1	1	0	0	1	0	0	0	1	1	0	1	0	0	1	0	1	1	0	0	0	0	0	0
230	2022-03-25 12:41:09	2013-08-04	8	4	0	25	5	1	Asma	1	1	1	1	1	1	1	0	5	1	0	0	0	1	1	1	1	1	1	0	1	1	0	1	0	1	0	1	1	0	0	0	0	0	0	0	1	0	1	1
231	2022-03-25 13:49:40	2011-07-24	10	5	0	25	5	0		1	0	1	0	0	0	0	0	1	0	0	0	1	0	1	0	1	1	1	0	1	0	0	0	1	1	0	1	1	0	1	1	1	1	1	1	0	1	0	1
233	2022-03-25 14:28:19	2014-04-15	7	2	0	2	1	0		1	0	1	0	1	1	1	0	4	1	0	0	0	0	0	0	0	1	1	0	1	0	0	0	1	1	0	1	0	0	0	0	0	1	0	0	0	0	1	0
234	2022-03-25 14:32:24	2014-10-19	7	2	0	2	1	0		1	1	1	0	0	0	1	0	2	0	0	0	0	0	0	0	0	0	0	0	0	1	0	1	1	1	1	1	0	0	1	0	1	0	0	0	0	0	0	0
235	2022-03-25 14:37:20	2011-09-20	10	5	0	2	1	0		1	0	1	0	1	1	1	0	4	1	0	0	0	0	0	0	0	1	0	0	1	1	1	1	1	1	0	0	0	0	0	0	0	0	0	0	1	0	1	0
236	2022-03-25 14:37:26	2015-07-29	6	1	0	2	1	0		1	0	1	1	1	1	1	1	6	1	0	0	0	0	0	0	1	1	1	0	1	0	0	0	1	0	0	1	0	0	0	0	0	0	0	0	1	0	0	0
241	2022-03-25 14:49:34	2013-07-11	8	4	0	2	1	0		1	0	1	1	1	0	1	0	4	1	0	0	0	0	0	0	1	1	0	1	1	1	0	1	0	1	1	1	0	1	0	0	0	1	0	1	1	1	1	0
242	2022-03-25 14:49:48	2016-03-09	6	1	0	2	1	0		1	1	0	0	0	1	1	0	2	0	0	0	0	0	0	0	1	1	1	0	1	1	0	1	1	1	1	1	0	0	0	1	1	0	0	1	0	1	1	1
243	2022-03-25 14:51:33	2012-04-16	9	4	0	2	1	0		1	1	1	0	1	1	1	0	4	1	1	0	0	0	0	0	1	1	1	0	1	1	0	1	0	1	1	1	1	0	1	0	1	0	1	1	1	0	1	0
244	2022-03-25 14:56:32	2012-07-02	9	4	0	2	1	0		1	0	1	0	1	1	1	0	4	1	0	0	1	0	1	0	1	1	1	0	1	1	0	1	1	1	0	1	1	0	0	0	0	0	1	1	0	0	1	1
246	2022-03-25 15:20:07	2015-06-19	6	1	0	2	1	0		1	0	1	0	1	1	1	0	4	1	0	1	0	0	0	1	1	1	0	1	1	1	0	1	0	1	1	1	0	0	0	1	1	1	0	0	0	0	0	0
247	2022-03-25 17:08:44	2015-10-23	6	1	0	2	1	0		1	1	1	0	1	0	1	0	3	1	0	0	0	0	0	0	1	1	1	0	1	1	0	1	1	1	0	1	0	0	1	0	1	0	0	0	0	0	0	0
248	2022-03-25 17:08:59	2014-07-30	7	2	0	2	1	0		1	0	1	0	1	1	1	0	4	1	0	0	0	0	0	0	0	1	1	0	1	1	0	1	0	1	0	1	0	0	0	0	0	0	0	1	0	0	0	0
251	2022-03-25 17:55:27	2012-09-25	9	4	0	2	1	0		1	1	1	1	1	1	1	0	5	1	0	1	0	0	0	0	1	1	1	0	1	1	0	1	0	1	1	0	1	0	0	0	0	1	0	1	1	1	0	0
253	2022-03-25 18:04:32	2014-11-05	7	1	0	2	1	1	Asma	1	0	1	0	1	1	0	1	4	0	0	0	0	0	0	0	0	1	0	1	1	1	0	1	0	1	1	0	1	0	1	0	1	0	0	0	0	0	0	0
254	2022-03-25 18:08:12	2014-02-14	8	3	0	2	1	0		1	0	1	1	1	1	1	0	5	1	0	1	1	0	1	0	1	1	0	0	1	1	0	1	1	1	0	1	0	1	0	1	1	1	0	0	0	0	1	0
255	2022-03-25 18:09:03	2013-01-14	9	4	0	2	1	0		1	0	1	0	1	1	1	0	4	1	0	0	0	0	0	0	1	1	1	0	1	1	0	1	0	1	0	1	1	1	1	0	1	0	1	1	0	0	1	0
258	2022-03-25 18:35:52	2012-05-12	9	4	0	2	1	0		1	0	1	0	1	1	1	0	4	1	0	0	0	0	0	1	0	1	1	0	1	1	1	1	1	1	0	1	1	0	0	0	0	0	1	0	0	0	1	0
259	2022-03-25 18:38:58	2011-12-28	10	5	0	2	1	0		1	0	1	0	1	1	1	0	4	1	0	0	0	0	0	0	0	0	0	1	1	1	0	1	0	0	0	1	0	0	0	0	0	0	0	0	0	0	1	0
261	2022-03-25 18:53:02	2011-05-10	10	5	0	16	3	0		1	0	1	0	1	1	1	0	4	1	1	1	1	0	1	1	1	1	1	1	1	1	0	1	1	1	1	1	1	0	1	1	1	0	1	1	1	1	1	1
262	2022-03-25 18:59:31	2011-12-07	10	5	0	2	1	0		1	1	1	1	1	1	1	0	5	1	0	0	1	0	1	0	1	1	1	0	1	1	0	1	1	1	1	1	0	0	0	1	1	0	1	0	0	0	1	0
264	2022-03-25 19:24:43	2015-01-01	7	2	0	2	1	0		1	0	1	0	1	1	0	1	4	0	0	0	0	0	0	0	0	0	0	0	0	1	1	1	0	1	0	1	1	1	0	0	0	1	1	1	0	1	0	1
265	2022-03-25 20:05:00	2012-07-14	9	4	0	2	1	0		1	1	1	1	1	1	0	0	4	0	0	0	0	0	0	0	0	0	1	0	0	1	1	1	1	0	0	1	0	0	1	0	1	0	0	1	1	0	1	0
266	2022-03-25 20:40:09	2013-03-13	9	4	0	2	1	0		1	1	1	0	1	1	1	0	4	1	0	0	0	1	1	0	0	1	1	0	1	1	0	1	0	1	0	0	1	0	0	1	1	0	1	1	0	0	1	0
268	2022-03-25 21:51:45	2013-09-13	8	3	0	2	1	0		1	1	1	0	1	1	1	0	4	1	1	1	1	0	1	1	0	1	1	0	1	1	0	1	0	0	0	0	0	1	0	0	0	0	1	0	0	0	1	0
269	2022-03-25 22:31:12	2016-02-25	6	1	0	2	1	0		1	1	0	1	1	1	1	0	4	0	0	0	0	0	0	0	0	1	0	0	1	1	0	1	0	1	0	1	0	0	0	0	0	0	1	1	1	0	1	0
271	2022-03-26 00:16:10	2015-07-30	6	1	0	2	1	0		1	0	1	1	1	1	1	1	6	1	0	0	0	0	0	0	0	1	0	1	1	1	0	1	1	1	1	1	0	1	1	1	1	0	1	1	1	0	1	0
272	2022-03-26 10:26:44	2013-01-12	9	4	0	2	1	0		1	1	1	1	1	1	1	0	5	1	0	0	0	0	0	0	0	0	1	0	0	0	0	0	0	0	0	1	1	0	0	0	0	0	0	0	0	0	1	0
274	2022-03-26 14:04:59	2015-04-16	6	1	0	2	1	0		1	0	1	0	1	1	1	0	4	1	0	0	0	0	0	0	1	1	1	0	1	1	0	1	1	1	1	1	0	1	1	1	1	1	0	1	0	1	1	0
275	2022-03-26 15:35:16	2012-07-18	9	4	0	2	1	0		1	0	1	0	1	1	1	0	4	1	0	0	1	0	1	0	0	1	0	1	1	1	0	1	1	1	0	1	0	0	0	0	0	0	0	1	0	0	1	0
276	2022-03-26 17:41:11	2015-03-30	6	1	0	2	1	1	Epilepsia	1	1	1	1	1	1	1	0	5	1	0	0	0	1	1	1	1	1	1	1	1	1	0	1	1	1	1	1	1	1	1	1	1	0	1	1	1	1	1	0
277	2022-03-26 21:23:04	2015-03-21	7	2	0	2	1	0		1	0	1	0	1	0	1	0	3	1	0	0	0	0	0	0	1	1	0	1	1	1	0	1	0	0	1	0	0	0	0	0	0	0	0	0	0	0	0	0
278	2022-03-26 21:38:14	2015-02-25	7	2	0	2	1	0		1	1	1	0	1	1	0	1	4	0	0	0	0	0	0	0	0	0	0	0	0	0	1	1	0	0	1	1	0	0	1	1	1	1	0	1	1	1	0	0
279	2022-03-26 21:42:13	2015-06-25	6	1	0	2	1	0		1	0	1	0	1	1	1	0	4	1	1	0	1	0	1	0	1	0	1	1	1	1	0	1	1	0	0	1	1	0	0	1	1	0	1	0	0	0	0	0
280	2022-03-26 22:36:57	2012-10-07	9	4	0	2	1	0		1	1	1	0	1	1	0	1	4	0	0	0	0	0	0	0	0	0	1	0	0	1	0	1	1	1	1	1	0	0	1	0	1	1	0	1	0	0	1	0
282	2022-03-27 11:31:00	2013-10-12	8	3	0	16	3	0		1	1	1	0	1	1	1	0	4	1	0	0	0	0	0	0	1	1	1	0	1	1	0	1	1	1	0	0	0	0	1	0	1	0	0	0	1	0	0	0
284	2022-03-27 16:10:37	2014-11-23	7	2	0	2	1	0		1	1	1	1	1	1	1	0	5	1	1	1	0	0	0	0	1	1	1	0	1	1	0	1	0	1	0	1	1	0	0	0	0	0	0	1	1	0	1	0
285	2022-03-27 16:13:11	2015-12-16	6	1	0	2	1	0		1	1	1	0	1	1	1	0	4	1	1	0	0	0	0	0	1	0	0	0	0	1	0	1	0	0	0	1	1	0	0	0	0	0	1	0	1	0	1	0
286	2022-03-27 16:23:08	2014-03-14	8	2	0	2	1	1	Bronquite asmática	1	0	1	1	1	1	1	0	5	1	0	0	0	0	0	0	1	1	1	0	1	0	1	1	1	1	1	1	0	0	0	0	0	1	0	1	1	0	1	0
287	2022-03-27 18:49:32	2015-11-19	6	1	0	2	1	0		1	0	1	0	1	1	1	0	4	1	0	0	0	0	0	0	1	1	0	0	1	1	0	1	1	0	1	0	0	0	0	1	1	0	0	1	0	0	1	0
288	2022-03-27 19:05:55	2011-05-20	10	4	0	2	1	0		1	0	1	0	1	1	1	0	4	1	0	0	1	0	1	0	1	1	1	1	1	1	0	1	1	0	1	0	0	0	0	1	1	0	0	1	0	0	1	0
289	2022-03-27 19:34:56	2015-12-20	6	1	0	2	1	0		1	0	1	1	1	0	0	0	3	0	0	0	0	0	0	0	0	0	0	0	0	0	0	0	0	1	0	0	0	0	0	0	0	0	1	0	0	1	0	0
290	2022-03-27 20:39:48	2015-02-16	7	2	0	16	3	1	Dermatite atópica	1	1	1	0	1	1	1	1	5	1	0	0	0	0	0	0	0	0	0	0	0	1	0	1	1	1	0	0	1	0	1	0	1	0	0	0	1	0	0	0
291	2022-03-27 21:24:29	2011-05-11	10	5	0	16	3	0		1	1	1	0	1	1	1	0	4	1	0	0	0	0	0	0	1	1	1	0	1	1	0	1	1	0	1	1	0	0	0	1	1	0	0	0	0	0	1	1
293	2022-03-28 08:18:27	2013-09-30	8	3	0	2	1	0		1	1	1	0	1	1	1	0	4	1	1	0	0	0	0	1	1	1	0	1	1	1	0	1	1	1	1	1	0	0	0	0	0	0	0	0	1	1	1	1
295	2022-03-28 09:31:48	2013-02-17	9	4	0	16	3	0		1	1	1	0	1	1	1	0	4	1	0	0	1	0	1	0	1	1	1	0	1	1	0	1	1	0	1	0	1	0	0	0	0	1	0	0	0	1	1	0
296	2022-03-28 09:55:59	2011-06-19	10	5	0	2	1	0		1	0	0	0	1	0	1	0	2	0	0	0	0	0	0	0	0	0	0	1	1	1	1	1	0	1	0	0	1	0	1	0	1	0	1	1	1	1	0	1
297	2022-03-28 10:27:26	2013-09-06	8	3	0	3	1	0		1	0	1	1	1	1	1	0	5	1	1	0	0	1	1	1	1	0	1	1	1	0	0	0	0	1	0	0	0	0	1	0	1	1	1	0	0	0	0	0
298	2022-03-28 11:09:46	2015-03-17	7	2	0	16	3	0		1	1	1	0	1	1	1	0	4	1	0	0	0	0	0	1	0	1	0	0	1	1	0	1	0	1	1	0	1	0	0	1	1	0	0	0	1	0	0	0
300	2022-03-28 12:48:38	2011-07-24	10	5	0	2	1	0		1	1	1	0	1	1	1	0	4	1	0	0	0	0	0	1	1	1	1	0	1	0	0	0	1	1	0	1	0	0	1	0	1	0	0	0	0	0	1	0
303	2022-03-28 20:02:09	2014-01-23	8	3	0	2	1	0		1	1	1	0	1	1	1	0	4	1	0	0	0	0	0	0	0	1	1	0	1	1	0	1	0	1	1	1	0	0	1	0	1	0	1	1	0	0	1	0
305	2022-03-28 20:08:31	2016-03-19	6	1	0	2	1	1	Asma,Ostrocondromo	1	0	1	0	1	1	1	0	4	1	0	0	0	0	0	0	1	1	1	0	1	1	1	1	0	1	1	1	1	0	0	0	0	1	0	1	1	1	1	1
306	2022-03-28 20:13:00	2013-03-19	9	4	0	2	1	0		1	1	1	0	1	1	1	0	4	1	0	0	0	0	0	0	0	1	1	0	1	1	0	1	0	0	0	1	0	0	1	0	1	0	0	0	0	0	1	0
307	2022-03-28 20:13:39	2015-08-24	6	1	0	2	1	1	Dermatite atópica	1	0	1	1	1	0	1	0	4	1	0	0	0	0	0	0	0	0	0	0	0	0	0	0	1	0	1	1	1	0	1	0	1	0	0	1	1	1	0	1
308	2022-03-28 20:17:24	2014-07-17	7	2	0	2	1	0		1	0	1	0	1	0	1	0	3	1	0	0	0	0	0	1	1	1	1	0	1	0	1	1	0	0	0	0	1	0	0	1	1	0	0	0	0	0	1	0
309	2022-03-28 20:21:38	2012-07-16	9	4	0	2	1	1	Asma	1	1	1	0	1	0	1	0	3	1	0	0	0	0	0	0	0	0	0	0	0	1	0	1	0	1	0	1	1	0	0	0	0	1	0	0	0	1	1	0
310	2022-03-28 20:24:08	2011-07-21	10	5	0	2	1	0		1	1	1	0	1	1	1	0	4	1	0	1	0	0	0	0	1	1	0	0	1	1	0	1	0	1	1	0	0	0	0	0	0	0	0	0	0	1	0	1
312	2022-03-28 20:27:55	2013-10-06	8	3	0	2	1	0		1	1	1	0	1	1	1	0	4	1	1	0	0	0	0	0	0	1	0	0	1	1	0	1	1	1	1	1	0	0	0	0	0	0	0	0	0	0	1	1
313	2022-03-28 20:27:57	2013-01-17	9	4	0	2	1	0		1	0	1	0	1	1	0	0	3	0	0	0	0	0	0	0	1	1	1	0	1	1	0	1	0	1	1	1	1	1	1	1	1	1	1	1	1	1	1	1
314	2022-03-28 20:32:37	2015-05-14	6	1	0	2	1	1	Asma bronquica	1	1	0	1	1	1	1	0	4	0	0	0	1	0	1	0	1	1	1	0	1	1	0	1	1	1	0	1	0	0	1	0	1	0	1	0	0	0	1	0
315	2022-03-28 20:34:29	2011-12-08	10	5	0	2	1	0		1	1	1	0	1	1	1	0	4	1	0	0	0	0	0	0	1	1	1	0	1	1	0	1	0	0	1	1	0	0	0	1	1	0	0	0	0	1	1	0
318	2022-03-28 20:39:50	2011-11-29	10	5	0	2	1	0		1	1	1	0	0	1	1	0	3	0	0	0	0	0	0	0	1	1	1	0	1	1	0	1	1	1	1	1	1	0	0	0	0	1	0	0	0	0	1	0
319	2022-03-28 20:43:46	2013-07-31	8	3	0	2	1	0		1	0	1	1	1	1	1	0	5	1	0	0	0	0	0	0	1	1	1	1	1	0	1	1	1	1	1	1	0	0	0	1	1	1	0	0	0	0	1	0
320	2022-03-28 20:44:28	2012-11-25	9	4	0	2	1	1	Asma	1	0	1	0	1	1	0	1	4	0	0	0	0	0	0	0	0	1	0	0	1	1	0	1	1	1	0	1	1	1	0	1	1	0	0	0	0	0	1	1
322	2022-03-28 20:52:10	2012-05-02	9	4	0	2	1	0		1	1	1	0	1	1	1	0	4	1	0	0	1	0	1	1	0	1	0	1	1	1	0	1	0	0	1	1	1	0	0	1	1	0	0	1	1	1	1	1
324	2022-03-28 20:53:53	2015-08-18	6	3	0	2	1	0		1	1	1	0	1	0	1	0	3	1	0	0	0	0	0	0	1	1	0	0	1	1	0	1	0	1	0	1	1	0	0	1	1	1	1	0	0	0	0	0
325	2022-03-28 21:05:11	2012-04-29	9	4	0	2	1	0		1	1	1	0	1	1	1	0	4	1	0	0	0	0	0	0	1	1	1	0	1	1	1	1	1	1	1	1	1	1	0	1	1	1	0	1	1	1	1	0
327	2022-03-28 21:23:00	2016-03-06	6	1	0	2	1	0		1	0	1	1	1	1	1	0	5	1	0	0	0	0	0	1	1	1	1	0	1	1	0	1	1	0	1	0	0	0	0	1	1	1	0	1	0	1	1	0
328	2022-03-28 21:30:56	2011-06-18	10	5	0	2	1	0		1	0	1	0	1	1	1	1	5	1	1	0	1	0	1	0	1	1	1	0	1	1	0	1	0	1	1	1	1	1	1	0	1	1	1	1	1	1	0	0
329	2022-03-28 21:31:15	2015-04-19	6	1	0	2	1	0		1	0	1	0	1	1	1	0	4	1	0	0	0	0	0	0	1	1	1	0	1	1	0	1	0	1	1	1	0	0	0	0	0	0	0	0	0	1	0	0
331	2022-03-28 21:46:14	2011-12-15	10	5	0	2	1	0		1	1	1	0	1	0	1	0	3	1	0	0	0	0	0	0	0	1	0	0	1	1	0	1	0	0	1	0	1	0	0	0	0	0	0	0	1	0	0	0
332	2022-03-28 21:56:22	2011-12-20	10	5	0	2	1	0		1	1	1	0	1	1	1	0	4	1	0	0	0	0	0	0	0	1	1	0	1	1	0	1	0	0	1	0	0	0	0	0	0	1	0	1	1	1	0	0
333	2022-03-28 22:09:43	2016-01-22	6	1	0	2	1	0		1	0	1	1	1	1	1	0	5	1	0	0	0	0	0	0	0	1	0	0	1	1	1	1	1	1	1	1	1	0	1	1	1	1	1	1	1	1	1	1
336	2022-03-28 22:41:46	2015-06-16	6	1	0	2	1	0		1	0	1	0	1	1	1	0	4	1	0	0	0	0	0	0	0	1	0	0	1	1	0	1	1	1	0	1	1	0	0	0	0	1	1	1	1	1	1	0
337	2022-03-28 23:05:31	2014-03-07	8	3	0	2	1	0		1	1	1	0	1	1	1	0	4	1	0	0	0	0	0	0	0	1	1	0	1	1	0	1	1	1	0	1	0	0	0	0	0	1	1	1	0	0	1	0
338	2022-03-28 23:16:43	2011-06-08	10	5	0	2	1	0		1	0	1	0	1	1	1	0	4	1	1	0	0	0	0	1	1	1	1	0	1	1	0	1	0	0	0	1	0	0	0	0	0	0	0	0	0	0	0	0
339	2022-03-29 00:02:21	2015-06-25	6	1	0	2	1	0		1	0	1	0	1	1	1	0	4	1	0	1	0	0	0	0	1	1	1	0	1	0	0	0	1	1	1	1	0	1	0	1	1	1	1	0	0	1	1	0
342	2022-03-29 05:06:30	2012-09-30	9	4	0	25	5	0		1	0	1	0	1	1	1	0	4	1	0	0	0	0	0	0	0	1	1	0	1	1	0	1	0	0	0	0	0	1	0	0	0	0	0	0	0	0	0	0
343	2022-03-29 07:30:12	2011-09-19	10	5	0	2	1	0		1	0	1	0	1	0	1	0	3	1	0	0	0	0	0	0	0	0	0	0	0	1	0	1	1	0	1	1	0	0	0	0	0	0	0	0	0	1	1	0
345	2022-03-29 12:22:55	2015-01-20	7	2	0	2	1	0		1	1	1	1	1	0	1	0	4	1	0	0	0	0	0	0	0	1	0	0	1	1	1	1	0	1	1	1	1	0	0	0	0	1	0	1	1	0	1	1
346	2022-03-29 13:11:32	2011-08-15	10	5	0	3	1	0		1	1	1	0	1	1	1	1	5	1	1	0	0	0	0	0	1	1	1	0	1	1	0	1	1	1	0	1	0	0	1	1	1	0	0	0	0	1	1	0
347	2022-03-29 13:15:14	2011-05-18	10	5	0	3	1	0		1	0	1	0	1	1	1	0	4	1	0	0	0	0	0	0	0	1	0	0	1	0	0	0	1	1	0	1	0	0	0	0	0	0	0	0	0	1	1	0
350	2022-03-29 14:12:19	2013-05-28	8	4	0	2	1	0		1	0	1	0	1	1	1	0	4	1	0	1	1	0	1	0	0	1	1	1	1	1	0	1	0	1	0	1	0	0	0	0	0	0	0	0	1	1	0	0
352	2022-03-29 14:43:21	2015-09-29	6	1	0	2	1	0		1	1	1	0	1	1	1	0	4	1	0	0	0	0	0	0	1	1	0	0	1	0	1	1	1	1	0	0	0	1	0	1	1	0	0	0	0	0	0	0
353	2022-03-29 15:04:48	2014-12-07	7	1	0	3	1	0		1	0	1	1	1	1	1	1	6	1	0	0	0	0	0	1	1	1	1	1	1	1	0	1	0	1	0	1	0	1	1	1	1	0	1	1	0	0	1	0
354	2022-03-29 17:01:46	2011-07-07	10	5	0	2	1	0		1	1	1	1	1	1	1	0	5	1	0	0	0	0	0	0	1	0	1	0	0	1	0	1	1	0	1	1	0	0	0	0	0	0	0	0	0	0	1	0
356	2022-03-29 17:28:57	2013-05-22	8	3	0	2	1	0		1	1	1	1	1	1	1	0	5	1	0	0	0	1	1	0	0	1	0	0	1	1	0	1	0	1	1	0	0	0	0	0	0	0	0	0	0	0	0	0
357	2022-03-29 17:31:05	2014-04-07	7	2	0	2	1	0		1	1	1	0	1	0	1	0	3	1	0	0	0	0	0	1	1	1	0	0	1	1	0	1	0	1	0	1	0	0	0	0	0	1	0	0	0	1	0	0
360	2022-03-29 17:33:24	2012-06-03	9	4	0	2	1	0		1	0	1	0	1	1	1	0	4	1	0	1	0	0	0	0	1	1	1	1	1	1	0	1	1	1	0	1	0	1	1	1	1	1	0	1	1	0	1	1
361	2022-03-29 17:44:19	2012-03-20	10	5	0	2	1	0		1	1	1	1	1	1	1	0	5	1	0	0	0	1	1	0	1	1	1	0	1	1	0	1	1	1	1	1	0	1	0	0	0	0	0	1	0	0	0	0
366	2022-03-29 18:05:08	2014-03-15	8	3	0	2	1	0		1	1	1	0	1	1	1	0	4	1	0	0	0	0	0	1	0	1	0	0	1	0	0	0	0	0	1	1	1	1	0	0	0	0	0	0	0	1	1	0
368	2022-03-29 18:26:25	2012-05-03	9	4	0	2	1	0		1	0	1	0	1	1	1	0	4	1	0	0	0	0	0	0	1	0	0	0	0	0	0	0	1	1	0	1	0	0	0	1	1	0	0	0	0	0	0	0
369	2022-03-29 18:29:59	2012-11-05	9	4	0	2	1	0		1	0	1	0	1	1	1	0	4	1	0	0	0	0	0	0	1	1	1	0	1	1	0	1	0	1	0	1	0	0	0	0	0	0	0	0	0	0	1	1
370	2022-03-29 18:34:01	2012-04-25	9	4	0	2	1	0		1	1	1	0	1	1	1	0	4	1	0	0	0	0	0	1	0	1	1	0	1	1	0	1	1	1	0	1	1	0	0	0	0	0	1	0	1	0	1	0
371	2022-03-29 18:45:26	2014-02-19	8	3	0	2	1	0		1	0	1	0	1	1	1	0	4	1	0	0	0	0	0	0	1	1	1	0	1	1	0	1	0	1	0	1	0	0	1	0	1	0	0	0	0	0	1	0
373	2022-03-29 19:17:43	2014-07-15	7	2	0	16	3	0		1	1	1	0	1	1	1	0	4	1	1	1	1	0	1	1	1	1	1	0	1	1	0	1	1	0	1	1	0	0	0	1	1	0	0	0	0	0	0	0
375	2022-03-29 19:33:15	2011-11-01	10	5	0	2	1	0		1	1	0	0	0	0	1	0	1	0	0	0	1	0	1	0	1	0	1	0	0	0	1	1	0	0	0	0	0	0	0	0	0	0	0	0	0	0	0	0
377	2022-03-29 20:09:55	2014-01-09	8	3	0	3	1	0		1	1	1	1	1	1	1	0	5	1	0	0	0	1	1	0	1	1	1	0	1	1	1	1	1	1	0	1	0	1	1	1	1	0	0	0	0	0	0	0
378	2022-03-29 20:14:01	2013-09-20	8	3	0	2	1	1	Artrite reumática juvenil	1	1	1	0	1	1	0	0	3	0	0	0	0	0	0	0	0	1	1	0	1	1	0	1	0	0	1	1	0	0	0	0	0	0	0	0	0	0	1	0
381	2022-03-29 20:24:14	2014-02-14	8	3	0	2	1	0		1	0	1	1	1	1	1	0	5	1	0	0	0	0	0	0	0	1	1	0	1	1	0	1	1	1	0	1	1	0	0	1	1	1	1	0	0	0	0	1
382	2022-03-29 20:28:29	2016-01-27	6	1	0	16	3	0		1	0	1	1	1	1	1	1	6	1	1	1	1	0	1	1	1	1	1	0	1	1	0	1	1	1	1	0	0	0	1	1	1	1	0	0	1	0	0	1
384	2022-03-29 20:39:39	2015-07-15	6	1	0	2	1	0		1	0	1	1	1	1	1	0	5	1	0	1	1	0	1	0	1	1	1	1	1	1	0	1	0	0	0	1	0	0	1	1	1	0	0	0	1	0	0	0
386	2022-03-29 21:01:59	2015-01-22	7	2	0	25	5	0		1	0	0	1	1	0	1	0	3	0	0	0	0	0	0	0	0	0	0	0	0	1	0	1	0	1	0	1	0	1	1	0	1	0	0	1	0	0	0	1
387	2022-03-29 21:08:21	2012-10-28	9	4	0	2	1	0		1	1	1	0	1	1	1	0	4	1	0	0	0	0	0	0	0	1	1	0	1	1	0	1	0	1	0	1	0	0	1	0	1	0	1	1	0	0	1	0
388	2022-03-29 21:25:49	2015-08-07	6	1	0	3	1	0		1	1	1	0	1	1	1	0	4	1	1	0	0	0	0	1	1	1	1	0	1	1	0	1	1	1	0	1	0	0	0	0	0	0	0	0	0	1	1	1
391	2022-03-29 21:43:50	2014-11-23	7	2	0	2	1	0		1	0	1	0	1	1	0	1	4	0	0	0	0	0	0	0	1	1	1	0	1	1	0	1	0	1	0	1	0	0	1	1	1	0	0	0	0	0	0	0
392	2022-03-29 21:49:03	2014-08-15	7	2	0	2	1	1	Sopro coração	1	0	1	0	1	0	0	0	2	0	1	0	1	0	1	1	0	1	1	0	1	1	1	1	1	1	0	1	0	0	0	0	0	0	1	1	0	0	1	0
393	2022-03-29 22:22:19	2014-06-23	7	2	0	25	5	0		1	0	1	0	1	1	1	0	4	1	0	0	0	0	0	0	0	0	1	0	0	1	0	1	0	0	0	1	0	0	0	0	0	0	0	0	0	0	0	0
394	2022-03-29 22:55:20	2010-11-01	11	5	0	2	1	0		1	1	1	0	1	1	1	0	4	1	0	0	0	0	0	0	0	1	1	0	1	0	0	0	1	0	0	0	1	0	0	0	0	0	0	0	0	0	0	0
399	2022-03-30 07:59:24	2013-10-14	8	3	0	2	1	0		1	0	1	1	1	1	1	1	6	1	0	0	0	1	1	0	0	1	0	0	1	1	0	1	0	0	1	1	1	0	0	1	1	0	0	1	1	0	1	1
400	2022-03-30 09:14:38	2014-06-18	7	2	0	6	1	0		1	0	1	1	1	1	1	0	5	1	0	0	0	0	0	0	1	0	0	0	0	0	0	0	0	1	0	1	0	0	1	0	1	1	0	0	0	0	0	0
401	2022-03-30 09:17:16	2016-02-17	6	1	0	6	1	0		1	1	1	0	1	1	1	0	4	1	1	0	0	0	0	1	0	1	1	0	1	1	0	1	1	1	0	0	0	0	0	0	0	0	1	0	1	1	0	1
403	2022-03-30 09:34:42	2014-09-30	7	2	0	6	1	0		1	0	1	0	1	0	1	0	3	1	0	0	0	0	0	1	1	1	1	0	1	0	0	0	1	1	0	0	0	0	1	0	1	0	0	0	0	0	1	0
404	2022-03-30 09:35:52	2012-10-09	9	4	0	6	1	0		1	1	1	0	1	1	1	0	4	1	0	0	1	0	1	1	0	1	0	1	1	1	0	1	0	1	0	0	1	1	0	1	1	0	0	0	0	0	0	0
405	2022-03-30 09:42:07	2012-01-26	10	5	0	6	1	0		1	1	0	0	1	1	1	0	3	0	1	0	0	0	0	1	1	1	1	0	1	1	0	1	0	1	1	1	1	0	0	0	0	0	0	0	1	1	1	1
406	2022-03-30 10:04:02	2013-04-26	8	3	0	2	1	0		1	0	1	0	1	1	1	0	4	1	0	0	0	0	0	0	1	1	1	1	1	1	0	1	0	1	1	1	0	0	0	1	1	1	0	0	1	1	1	0
410	2022-03-30 10:09:51	2015-08-17	6	1	0	6	1	0		1	1	1	0	1	1	1	0	4	1	0	0	1	0	1	0	1	1	1	0	1	1	0	1	1	0	0	1	0	0	0	1	1	1	0	1	0	0	0	0
411	2022-03-30 10:12:06	2014-10-15	7	2	0	6	1	0		1	0	1	1	1	1	1	1	6	1	1	0	0	0	0	0	1	1	1	0	1	1	0	1	0	0	1	0	0	0	0	1	1	0	1	0	0	0	0	0
412	2022-03-30 10:14:15	2014-12-17	7	2	0	25	5	0		1	0	1	0	1	1	1	0	4	1	1	0	0	0	0	0	0	1	1	0	1	1	0	1	0	1	0	0	1	0	1	0	1	1	1	0	0	1	0	0
413	2022-03-30 10:17:05	2012-01-22	10	5	0	2	1	0		1	1	1	1	1	1	1	0	5	1	0	0	0	0	0	0	0	1	1	0	1	1	0	1	1	1	0	1	1	0	0	0	0	0	0	0	0	1	1	0
416	2022-03-30 10:21:21	2011-06-22	10	5	0	6	1	0		1	0	1	0	1	1	1	0	4	1	0	0	0	0	0	1	1	1	1	0	1	1	0	1	0	0	0	0	0	0	0	0	0	0	1	1	1	0	1	0
417	2022-03-30 10:21:48	2014-01-08	8	3	0	6	1	0		1	1	1	0	1	1	1	1	5	1	0	0	0	0	0	1	1	1	0	0	1	1	0	1	0	1	0	0	0	0	1	0	1	1	1	0	1	0	1	0
418	2022-03-30 10:22:02	2015-05-17	6	1	0	25	5	0		1	0	1	0	1	1	1	0	4	1	0	1	1	0	1	0	1	0	1	1	1	0	1	1	1	1	1	1	1	1	1	1	1	0	1	0	1	0	0	1
420	2022-03-30 10:22:22	2014-11-22	7	2	0	25	5	0		1	0	1	0	1	0	1	0	3	1	0	0	0	0	0	0	0	0	1	0	0	1	0	1	0	1	1	1	0	1	1	0	1	0	0	0	0	0	1	0
421	2022-03-30 10:26:03	2013-11-21	8	3	0	6	1	0		1	0	1	0	1	0	1	0	3	1	0	0	0	0	0	0	0	1	1	0	1	1	0	1	1	1	0	0	0	0	0	0	0	0	1	1	0	0	0	0
423	2022-03-30 10:30:13	2015-09-11	6	1	0	6	1	0		1	1	1	0	1	1	1	0	4	1	0	0	0	0	0	0	1	1	1	0	1	1	0	1	1	0	1	1	0	0	1	0	1	0	0	0	0	1	0	0
424	2022-03-30 10:33:16	2011-05-29	10	5	0	25	5	0		1	0	1	0	1	1	1	0	4	1	0	0	0	0	0	0	0	1	0	0	1	1	0	1	0	1	0	0	0	0	0	0	0	0	0	0	0	0	0	0
426	2022-03-30 10:35:04	2014-11-20	7	2	0	25	5	0		1	1	1	1	1	1	1	0	5	1	0	0	0	0	0	1	0	1	1	0	1	1	0	1	0	1	0	0	0	0	0	0	0	1	0	1	1	0	0	1
427	2022-03-30 10:36:10	2014-10-09	7	2	0	25	5	0		1	0	1	1	1	1	1	1	6	1	1	0	1	1	1	1	1	1	1	1	1	1	0	1	1	1	1	1	0	0	1	1	1	1	0	0	0	1	0	0
428	2022-03-30 10:36:53	2014-05-21	7	2	0	25	5	0		1	0	1	0	1	1	1	0	4	1	0	0	0	0	0	0	0	0	0	0	0	0	0	0	0	1	0	1	1	1	0	1	1	0	0	1	0	0	1	0
429	2022-03-30 10:37:09	2015-06-29	6	1	0	25	5	0		1	1	1	0	1	0	1	0	3	1	0	0	0	0	0	0	0	1	0	0	1	0	0	0	0	0	0	0	1	0	0	0	0	1	0	0	0	0	0	0
430	2022-03-30 10:40:10	2016-03-16	6	1	0	25	5	0		1	0	1	1	1	1	1	0	5	1	0	0	0	0	0	0	1	1	0	0	1	1	0	1	1	1	1	0	0	0	1	0	1	1	0	0	1	1	0	0
431	2022-03-30 10:41:31	2014-09-10	7	2	0	25	5	0		1	0	1	0	1	1	1	1	5	1	0	0	1	1	1	0	0	1	1	1	1	1	0	1	0	1	0	0	0	0	0	1	1	0	1	0	0	0	0	0
436	2022-03-30 11:00:27	2014-12-23	7	2	0	25	5	0		1	0	1	0	0	1	1	0	3	0	0	0	0	0	0	1	1	1	1	0	1	1	0	1	0	0	0	1	1	0	1	1	1	0	1	1	0	0	0	0
438	2022-03-30 11:02:39	2010-07-12	11	4	0	25	5	0		1	1	1	1	1	1	1	0	5	1	1	0	0	0	0	1	0	1	1	0	1	1	0	1	0	0	0	1	1	0	1	1	1	0	0	1	0	1	1	0
439	2022-03-30 11:02:43	2011-06-09	10	3	0	6	1	0		1	0	1	0	0	0	1	0	2	0	1	0	0	0	0	0	1	0	0	0	0	1	0	1	0	1	1	1	0	0	0	0	0	0	1	1	1	1	0	1
442	2022-03-30 11:25:49	2013-09-25	8	3	0	25	5	0		1	0	1	1	1	1	1	0	5	1	0	0	0	0	0	0	1	1	1	1	1	0	0	0	0	0	0	0	1	0	0	1	1	0	0	0	0	0	0	0
443	2022-03-30 11:30:50	2013-03-05	9	4	0	6	1	0		1	0	0	0	1	1	1	0	3	0	0	0	0	0	0	0	0	1	0	0	1	1	0	1	0	0	0	0	0	0	0	0	0	0	0	0	0	0	0	0
446	2022-03-30 11:52:19	2012-08-29	9	4	0	25	5	0		1	0	0	1	1	1	1	0	4	0	0	0	0	0	0	0	0	1	1	0	1	1	0	1	0	1	0	0	0	0	0	0	0	0	0	0	0	0	0	0
447	2022-03-30 11:53:56	2012-01-23	10	5	0	25	5	0		1	0	1	0	1	1	1	0	4	1	0	0	0	0	0	0	1	1	0	0	1	1	0	1	0	1	1	0	0	1	0	1	1	1	1	0	0	1	0	1
448	2022-03-30 11:58:25	2013-03-12	9	4	0	6	1	0		1	1	1	0	1	1	0	1	4	0	0	0	0	0	0	0	0	1	0	0	1	1	0	1	0	0	0	0	1	1	0	0	0	0	0	1	1	0	0	0
451	2022-03-30 12:10:17	2015-05-09	6	1	0	6	1	0		1	0	1	0	1	1	1	0	4	1	0	0	0	0	0	1	1	1	1	0	1	1	0	1	0	0	0	0	0	0	0	0	0	0	0	1	0	0	0	0
452	2022-03-30 12:10:21	2015-01-19	7	2	0	25	5	0		1	1	1	0	1	1	1	0	4	1	0	0	0	0	0	0	0	1	1	1	1	1	1	1	0	0	0	1	0	1	0	0	0	0	1	1	1	0	0	1
453	2022-03-30 12:11:14	2015-04-03	6	1	0	6	1	0		1	0	1	0	1	1	1	0	4	1	0	0	0	0	0	1	0	1	1	0	1	1	0	1	0	0	1	0	0	0	0	0	0	0	0	0	0	1	0	0
454	2022-03-30 12:33:15	2012-08-29	9	4	0	25	5	0		1	0	1	0	1	1	1	0	4	1	1	0	1	0	1	1	0	1	1	1	1	1	0	1	1	0	1	0	0	0	1	1	1	0	0	0	0	1	0	0
456	2022-03-30 12:36:43	2014-04-30	7	2	0	25	5	0		1	0	1	0	1	1	1	0	4	1	1	0	0	0	0	0	1	1	1	0	1	1	0	1	0	1	0	0	0	0	0	0	0	1	0	0	1	1	0	0
458	2022-03-30 13:07:30	2014-05-12	7	2	0	25	5	0		1	0	1	0	1	1	1	0	4	1	0	0	0	0	0	0	0	0	1	0	0	1	0	1	0	1	1	0	0	1	0	0	0	1	0	0	0	1	1	1
461	2022-03-30 14:11:28	2012-03-20	10	5	0	2	1	0		1	0	1	0	1	1	1	0	4	1	0	0	1	0	1	0	1	1	1	0	1	1	0	1	0	1	0	1	0	0	0	0	0	0	0	0	0	0	1	0
465	2022-03-30 17:21:38	2013-02-20	9	4	0	6	1	0		1	1	0	1	1	1	1	0	4	0	0	0	0	0	0	0	1	1	1	0	1	1	0	1	0	1	1	0	0	0	1	0	1	0	1	0	1	0	0	0
466	2022-03-30 17:30:36	2013-03-16	9	4	0	6	1	0		1	1	1	0	1	1	1	0	4	1	0	0	0	0	0	0	0	1	1	0	1	1	0	1	0	0	0	0	1	0	0	0	0	0	0	1	0	1	0	0
468	2022-03-30 18:21:28	2015-02-25	7	2	0	25	5	0		1	1	1	1	1	1	1	1	6	1	0	0	0	0	0	1	0	1	1	0	1	1	0	1	1	1	0	1	1	0	1	1	1	1	1	1	1	0	0	0
469	2022-03-30 18:34:44	2013-05-29	8	4	0	6	1	0		1	1	1	0	1	1	1	0	4	1	1	0	0	0	0	1	1	1	0	0	1	1	0	1	0	0	0	0	0	0	0	0	0	0	0	0	1	0	0	1
470	2022-03-30 19:09:29	2013-09-28	8	3	0	6	1	0		1	1	1	0	1	1	1	0	4	1	0	0	0	0	0	0	1	1	1	1	1	1	0	1	0	0	1	0	1	0	0	0	0	0	1	1	1	0	0	0
471	2022-03-30 19:35:40	2016-01-22	6	1	0	25	5	0		1	1	1	0	1	1	1	0	4	1	0	0	0	0	0	0	0	1	1	0	1	1	0	1	1	1	1	1	1	0	1	0	1	1	0	1	1	0	0	0
472	2022-03-30 19:51:34	2014-09-22	7	2	0	6	1	0		1	1	1	0	1	1	1	0	4	1	1	0	0	0	0	1	1	1	1	0	1	1	0	1	0	1	0	0	0	0	0	1	1	0	0	0	1	0	1	0
473	2022-03-30 20:05:46	2014-06-23	7	2	0	25	5	0		1	0	1	0	1	1	1	0	4	1	0	0	0	0	0	0	0	0	1	1	1	1	0	1	1	0	0	0	0	0	0	0	0	0	1	0	0	0	0	0
474	2022-03-30 20:19:18	2012-08-21	9	4	0	6	1	0		1	1	1	0	1	0	1	0	3	1	0	0	0	0	0	0	0	1	1	1	1	1	0	1	1	0	0	1	1	0	0	0	0	0	1	1	1	1	0	0
475	2022-03-30 20:24:49	2012-03-09	10	5	0	25	5	0		1	1	1	0	1	0	1	0	3	1	0	0	0	0	0	0	0	0	0	0	0	1	0	1	0	1	0	0	1	0	1	0	1	1	1	1	0	1	1	1
476	2022-03-30 21:21:37	2015-08-02	6	1	0	25	5	0		1	0	0	1	1	1	1	0	4	0	0	0	0	0	0	0	1	1	1	0	1	0	1	1	1	1	1	1	1	1	1	1	1	1	1	1	1	1	0	1
477	2022-03-30 21:22:40	2015-04-17	6	1	0	6	1	0		1	1	0	1	1	1	1	0	4	0	0	0	0	0	0	0	1	1	1	0	1	1	0	1	1	1	0	1	0	0	1	0	1	0	0	1	1	0	1	0
478	2022-03-30 21:36:21	2012-09-15	9	4	0	6	1	0		1	1	1	1	1	1	1	0	5	1	0	0	0	0	0	1	1	1	1	0	1	1	0	1	1	1	0	0	0	0	1	0	1	0	1	0	0	0	1	0
479	2022-03-30 21:45:58	2015-08-31	6	1	0	25	5	1	Alergias	1	0	1	0	1	1	1	0	4	1	0	0	0	0	0	0	1	1	0	0	1	1	1	1	1	1	0	1	1	0	0	1	1	0	0	0	1	1	0	0
480	2022-03-30 21:48:57	2015-10-15	6	1	0	25	5	0		1	1	1	0	1	1	1	1	5	1	1	0	1	0	1	1	1	1	1	0	1	1	0	1	1	1	1	1	0	0	0	1	1	1	0	0	0	1	0	0
481	2022-03-30 21:51:43	2015-12-14	6	1	0	25	5	0		1	0	1	1	1	1	1	0	5	1	1	1	1	0	1	1	1	1	1	1	1	1	1	1	1	1	1	1	0	0	1	0	1	1	0	0	0	1	1	0
482	2022-03-30 21:52:45		9	4	0	25	5	0		1	1	1	0	1	1	1	0	4	1	1	0	0	0	0	0	1	1	1	0	1	0	0	0	0	1	0	0	1	0	1	0	1	0	0	0	0	0	0	0
483	2022-03-30 22:07:54	2011-05-15	10	5	0	25	5	0		1	1	1	1	1	1	1	0	5	1	1	1	1	1	1	1	1	1	1	1	1	1	1	1	1	1	0	1	0	0	0	1	1	1	0	0	0	1	1	1
486	2022-03-30 23:19:35	2015-04-20	6	1	0	25	5	0		1	0	1	0	1	1	1	0	4	1	0	0	0	0	0	0	0	0	0	0	0	0	0	0	0	1	0	0	0	0	0	1	1	1	0	0	0	0	0	0
487	2022-03-31 08:28:47	2015-08-12	6	1	0	25	5	0		1	0	1	0	1	1	1	0	4	1	0	0	0	0	0	1	1	1	0	0	1	1	0	1	0	1	1	1	0	0	0	0	0	0	1	1	0	1	0	1
488	2022-03-31 10:11:37	2013-07-06	8	3	0	6	1	0		1	0	1	0	1	1	1	0	4	1	0	0	0	0	0	1	1	1	1	0	1	1	0	1	0	1	0	1	1	1	1	0	1	0	1	1	0	1	0	0
491	2022-03-31 13:00:54	2012-02-11	10	5	0	6	1	0		1	0	0	1	1	1	1	0	4	0	0	0	0	0	0	0	1	1	1	0	1	1	0	1	0	0	0	0	1	0	0	0	0	0	0	0	1	0	0	0
492	2022-03-31 14:11:07	2013-09-09	8	3	0	6	1	0		1	1	1	1	1	1	1	0	5	1	0	0	0	0	0	0	0	1	1	0	1	1	0	1	1	1	1	1	1	1	1	1	1	1	1	1	1	1	1	0
494	2022-03-31 14:19:39	2012-04-24	9	4	0	6	1	0		1	0	1	0	1	1	1	1	5	1	0	0	1	0	1	0	0	1	1	0	1	1	0	1	0	1	1	0	0	0	0	0	0	1	0	0	1	0	0	0
496	2022-03-31 14:38:42	2014-03-28	8	3	0	6	1	0		1	1	1	0	1	1	1	0	4	1	0	0	0	0	0	0	1	1	1	0	1	0	0	0	1	1	0	0	0	0	0	0	0	0	0	0	1	0	1	0
497	2022-03-31 15:14:42	2015-09-24	6	1	1	6	1	0		1	1	0	0	1	1	0	1	3	0	0	0	0	0	0	0	1	1	1	0	1	1	0	1	0	1	0	1	0	0	0	0	0	0	1	1	0	0	0	0
498	2022-03-31 15:31:25	2012-06-04	9	4	0	6	1	0		1	0	1	1	1	1	1	0	5	1	0	0	0	0	0	0	0	1	1	0	1	1	0	1	1	1	0	1	0	1	0	0	0	1	1	0	0	0	1	0
500	2022-03-31 16:06:51	2013-04-25	8	3	0	6	1	0		1	1	1	1	1	1	1	0	5	1	0	0	0	0	0	0	0	1	1	0	1	1	0	1	0	1	0	0	1	0	0	0	0	0	1	0	0	0	0	0
501	2022-03-31 16:21:20	2012-05-06	9	4	0	6	1	0		1	1	1	1	1	1	1	0	5	1	0	1	0	0	0	1	0	1	1	0	1	1	0	1	1	0	0	0	0	0	0	0	0	0	1	1	0	0	1	1
502	2022-03-31 16:29:58	2014-02-20	8	2	0	6	1	0		1	0	1	0	1	1	1	0	4	1	1	0	1	1	1	1	1	1	1	0	1	1	1	1	1	1	1	1	1	0	0	0	0	1	1	1	0	1	1	1
504	2022-03-31 17:13:43	2015-11-09	6	1	0	6	1	0		1	0	1	0	1	1	1	0	4	1	0	0	0	0	0	0	0	1	1	0	1	0	1	1	1	1	1	0	1	0	0	0	0	0	0	0	0	0	0	0
505	2022-03-31 17:16:00	2015-11-22	6	1	0	6	1	0		1	0	1	0	1	1	1	0	4	1	0	0	0	1	1	1	1	1	1	0	1	1	0	1	1	1	1	0	0	0	0	0	0	0	0	0	0	0	0	0
512	2022-03-31 17:53:52	2014-03-04	8	3	0	6	1	0		1	1	1	0	1	1	1	0	4	1	1	0	1	1	1	1	1	1	1	0	1	1	1	1	1	1	0	0	0	1	0	0	0	0	1	1	0	1	0	1
514	2022-03-31 18:17:38	2014-05-17	7	3	0	6	1	0		1	0	1	1	1	1	1	0	5	1	0	0	0	0	0	0	1	1	1	0	1	1	0	1	1	1	0	0	0	0	0	0	0	0	1	1	0	1	0	0
516	2022-03-31 18:32:59	2011-12-10	10	5	0	6	1	1	Anemia	1	1	1	0	1	1	1	0	4	1	0	0	1	1	1	0	1	1	1	0	1	1	0	1	0	1	0	1	0	0	0	0	0	0	1	0	1	0	0	0
517	2022-03-31 18:46:23	2015-12-09	6	1	0	6	1	0		1	0	1	0	1	1	1	0	4	1	0	0	1	1	1	0	0	1	1	0	1	1	0	1	0	1	0	1	0	0	0	0	0	0	1	0	0	0	0	0
519	2022-03-31 18:54:35	2012-11-24	9	4	0	6	1	0		1	1	0	1	1	1	0	0	3	0	0	0	0	0	0	0	0	1	1	0	1	1	0	1	0	0	1	0	0	0	0	0	0	0	0	0	0	0	0	0
520	2022-03-31 18:55:59	2013-09-23	8	3	0	6	1	0		1	1	1	0	1	1	1	0	4	1	0	0	1	0	1	1	1	1	1	1	1	1	0	1	0	0	0	0	0	0	0	0	0	0	1	0	1	0	1	0
521	2022-03-31 19:17:51	2011-06-19	10	5	0	6	1	0		1	1	1	1	1	1	1	0	5	1	0	0	0	0	0	1	0	1	1	0	1	1	0	1	1	0	0	0	0	0	0	0	0	0	0	1	0	1	1	0
522	2022-03-31 19:18:23	2016-03-23	6	1	0	6	1	0		1	0	1	1	1	1	1	1	6	1	1	0	0	0	0	1	1	1	1	0	1	1	0	1	0	0	0	0	0	0	0	0	0	1	1	0	0	1	1	0
523	2022-03-31 19:25:36	2016-03-24	6	1	0	15	2	0		1	1	1	1	1	1	1	0	5	1	1	0	1	1	1	1	1	1	0	1	1	1	0	1	0	0	0	0	1	1	1	1	1	0	0	1	1	0	0	0
530	2022-03-31 19:55:11	2014-12-24	7	2	0	6	1	0		1	0	1	0	1	1	1	0	4	1	1	0	0	0	0	0	1	1	1	0	1	1	0	1	0	1	0	1	0	0	1	0	1	0	0	0	0	0	1	0
531	2022-03-31 19:56:59	2013-06-26	8	4	0	6	1	0		1	0	1	1	1	1	1	1	6	1	0	0	0	0	0	1	1	1	1	1	1	1	0	1	0	0	0	0	0	0	0	0	0	0	0	0	0	0	0	0
533	2022-03-31 19:59:31	2012-11-30	9	4	0	6	1	0		1	0	1	0	1	0	1	0	3	1	0	0	1	1	1	1	1	1	1	1	1	1	1	1	1	1	0	1	1	1	1	1	1	1	1	1	1	1	1	1
536	2022-03-31 20:11:10	2011-04-19	10	5	0	6	1	0		1	0	1	0	1	1	1	0	4	1	0	0	1	0	1	1	1	1	1	0	1	1	0	1	1	1	0	0	1	0	0	0	0	1	1	0	0	1	1	1
539	2022-03-31 20:19:54	2011-03-09	11	5	0	6	1	0		1	0	1	1	1	1	1	0	5	1	0	0	0	0	0	0	0	1	1	0	1	1	0	1	1	1	0	1	1	0	1	0	1	0	0	1	1	0	1	0
542	2022-03-31 20:36:12	2013-09-09	8	3	0	6	1	0		1	0	1	1	1	1	1	0	5	1	0	0	0	1	1	0	1	1	1	1	1	1	1	1	1	1	0	1	0	0	0	0	0	0	1	0	0	0	1	0
551	2022-03-31 21:21:02	2011-03-24	11	5	0	6	1	0		1	0	1	0	1	1	1	0	4	1	0	0	1	0	1	1	1	1	1	1	1	1	0	1	1	1	1	0	0	0	1	0	1	1	0	1	0	0	0	0
556	2022-03-31 21:53:59	2014-03-16	8	3	0	6	1	0		1	0	1	1	1	1	1	0	5	1	1	0	1	0	1	0	0	1	1	1	1	1	0	1	0	1	1	0	0	0	0	1	1	0	0	0	0	0	1	0
558	2022-03-31 22:02:39	2015-07-21	6	1	0	15	2	0		1	0	1	1	1	1	1	1	6	1	0	0	0	0	0	0	1	1	1	0	1	1	0	1	1	1	0	1	1	0	1	1	1	0	1	1	1	0	1	0
560	2022-03-31 22:44:12	2012-08-02	9	4	0	6	1	0		1	0	1	0	1	1	1	0	4	1	0	0	1	0	1	1	1	1	1	1	1	1	0	1	0	0	0	0	0	0	1	0	1	1	1	1	0	0	0	0
562	2022-03-31 22:51:13	2012-11-21	9	5	0	6	1	0		1	1	1	0	1	1	1	0	4	1	0	0	0	0	0	0	0	1	1	0	1	1	0	1	0	1	0	0	0	0	1	0	1	0	0	1	0	1	1	0
563	2022-03-31 22:53:32	2015-12-30	6	2	0	6	1	0		1	0	1	0	1	0	1	0	3	1	0	0	0	0	0	1	1	1	1	1	1	0	0	0	1	0	1	1	1	1	1	0	1	1	1	1	1	1	1	1
565	2022-03-31 23:06:50	2013-11-29	8	3	0	6	1	0		1	0	1	0	1	0	1	0	3	1	0	0	0	0	0	0	0	1	1	1	1	1	0	1	0	0	0	0	0	0	0	0	0	1	0	1	0	0	1	0
566	2022-03-31 23:33:54	2012-09-20	9	4	0	2	1	0		1	0	1	0	1	1	1	0	4	1	0	0	0	0	0	0	0	1	1	0	1	0	1	1	0	1	0	1	1	0	1	0	1	0	0	0	1	0	1	0
568	2022-04-01 00:06:25	2015-07-03	6	1	0	6	1	0		1	0	1	0	1	1	1	0	4	1	0	0	0	0	0	0	1	0	0	0	0	1	0	1	1	1	0	0	0	0	0	0	0	0	0	1	0	0	1	0
570	2022-04-01 01:41:55	2014-01-25	8	1	0	15	2	0		1	1	1	1	1	1	1	1	6	1	1	1	1	1	1	1	1	1	1	0	1	1	1	1	1	1	0	0	0	0	1	1	1	1	0	0	0	1	1	0
572	2022-04-01 06:27:12	2014-02-12	8	3	0	6	1	0		1	1	1	0	1	1	1	0	4	1	1	0	1	1	1	1	1	1	1	1	1	1	0	1	0	1	1	1	0	0	0	0	0	1	0	0	0	0	1	0
575	2022-04-01 07:30:20	2014-10-10	7	2	0	6	1	0		1	1	1	0	1	1	1	0	4	1	0	0	0	0	0	0	1	1	1	0	1	1	0	1	1	1	0	0	0	0	1	1	1	0	0	0	0	0	1	0
577	2022-04-01 08:09:48	2015-04-14	6	3	0	6	1	0		1	0	1	0	1	1	1	0	4	1	1	0	0	0	0	1	1	1	1	0	1	1	1	1	1	1	1	1	1	0	1	1	1	0	1	1	1	1	1	0
579	2022-04-01 09:05:00	2012-09-12	9	3	0	6	1	0		1	1	0	1	1	0	1	0	3	0	0	0	0	0	0	0	1	1	0	0	1	1	0	1	1	0	0	0	0	0	0	0	0	0	1	0	0	1	1	0
584	2022-04-01 11:54:43	2011-07-30	10	5	0	6	1	0		1	1	0	1	1	1	1	0	4	0	1	0	0	0	0	0	0	1	0	0	1	1	0	1	0	0	0	0	0	0	0	1	1	0	0	1	0	0	0	0
586	2022-04-01 12:11:03	2013-06-24	8	2	0	2	1	0		1	0	1	1	1	1	1	0	5	1	0	0	0	0	0	1	0	1	1	1	1	1	0	1	1	1	1	1	1	0	0	0	0	1	1	1	0	1	1	0
587	2022-04-01 12:34:12	2012-06-18	9	4	0	6	1	0		1	0	1	0	1	0	1	0	3	1	0	0	0	0	0	0	0	1	1	0	1	1	0	1	1	1	0	0	0	0	0	0	0	0	0	0	0	0	1	0
588	2022-04-01 12:49:29	2013-06-19	8	3	0	6	1	0		1	0	1	0	1	0	1	0	3	1	0	0	0	0	0	0	0	1	1	0	1	1	0	1	0	1	0	0	0	0	0	0	0	0	0	0	0	0	0	0
589	2022-04-01 13:01:52	2015-11-06	6	1	0	6	1	0		1	0	1	1	1	1	1	0	5	1	0	0	0	0	0	0	0	1	1	1	1	1	0	1	1	1	1	0	1	0	1	1	1	1	1	1	0	0	1	0
590	2022-04-01 13:58:32	2011-05-12	10	5	0	6	1	0		1	1	0	1	1	1	1	0	4	0	0	0	1	0	1	1	0	1	1	0	1	0	0	0	0	1	0	0	0	0	0	0	0	0	1	0	1	1	0	0
591	2022-04-01 14:01:04	2012-03-11	10	5	0	2	1	0		1	0	1	0	1	0	1	0	3	1	0	0	0	0	0	0	0	1	1	0	1	0	0	0	0	0	0	0	1	0	0	0	0	0	1	0	1	0	0	0
593	2022-04-01 14:19:06	2013-10-08	8	3	0	6	1	1	Alergia	1	0	1	0	1	1	0	0	3	0	1	0	0	0	0	0	0	1	1	0	1	1	0	1	1	1	0	0	0	0	0	0	0	0	0	0	0	0	0	0
594	2022-04-01 14:27:32	2013-05-06	8	3	0	6	1	0		1	0	1	0	1	1	1	0	4	1	1	0	0	0	0	0	1	1	1	1	1	1	0	1	1	1	0	0	0	0	0	1	1	1	1	0	1	0	1	0
596	2022-04-01 14:39:10	2016-02-26	6	1	0	6	1	0		1	0	1	0	1	1	1	0	4	1	0	0	1	0	1	1	1	1	0	1	1	1	1	1	1	1	1	1	1	0	1	0	1	0	0	0	0	0	1	0
598	2022-04-01 14:46:56	2015-09-29	6	1	0	6	1	0		1	1	1	0	1	1	1	0	4	1	0	0	0	0	0	1	0	1	0	1	1	1	0	1	0	1	0	0	0	0	0	0	0	0	0	0	0	0	0	0
602	2022-04-01 15:52:43	2012-05-30	9	4	0	6	1	0		1	1	1	1	1	1	1	0	5	1	0	0	0	0	0	1	1	1	1	0	1	1	1	1	1	1	1	0	0	0	1	0	1	1	0	1	0	1	1	1
606	2022-04-01 16:20:42	2012-11-16	9	4	0	6	1	0		1	1	1	1	1	1	1	0	5	1	1	0	0	0	0	1	1	1	1	1	1	1	0	1	1	1	0	1	0	0	0	0	0	0	0	0	0	0	0	0
608	2022-04-01 16:49:22	2015-08-28	6	1	0	6	1	0		1	1	1	0	1	1	1	0	4	1	0	0	1	0	1	0	1	1	0	0	1	1	0	1	0	0	0	0	0	0	0	0	0	0	0	0	1	0	0	0
610	2022-04-01 17:06:17	2015-12-17	6	1	0	6	1	0		1	0	1	0	1	1	1	0	4	1	0	0	0	0	0	0	1	1	1	0	1	1	0	1	1	1	0	1	0	0	0	0	0	0	0	0	0	0	0	0
611	2022-04-01 17:14:52	2013-03-27	9	4	0	6	1	0		1	1	0	0	1	0	0	0	1	0	0	0	0	1	1	0	0	1	0	0	1	0	0	0	0	0	0	0	1	0	0	0	0	0	1	0	0	0	0	0
614	2022-04-01 17:56:19	2011-12-09	10	5	0	6	1	0		1	1	1	0	1	0	1	0	3	1	1	0	0	1	1	1	1	0	1	0	0	0	0	0	0	1	1	0	1	0	0	0	0	0	1	0	0	0	0	0
616	2022-04-01 18:27:42	2016-02-26	6	1	0	6	1	0		1	0	1	0	1	1	1	0	4	1	0	0	0	0	0	0	1	1	1	1	1	1	0	1	1	1	0	1	1	1	1	1	1	0	1	1	1	1	1	0
618	2022-04-01 19:10:06	2015-05-15	6	3	0	6	1	0		1	0	0	0	0	0	1	0	1	0	0	0	0	0	0	0	0	1	0	1	1	0	0	0	0	1	1	0	0	0	0	1	1	0	0	0	0	0	0	0
619	2022-04-01 19:14:01	2012-01-31	10	5	0	6	1	0		1	1	1	0	1	1	1	0	4	1	1	0	1	1	1	1	1	1	1	0	1	1	0	1	1	1	1	1	0	0	0	1	1	0	0	0	1	0	1	0
620	2022-04-01 19:20:57	2015-11-26	6	1	0	6	1	0		1	1	1	0	1	1	1	0	4	1	0	0	0	0	0	0	1	0	1	1	1	0	0	0	0	1	0	1	1	0	0	0	0	0	0	0	0	0	0	1
621	2022-04-01 19:41:34	2014-09-14	7	2	0	6	1	0		1	1	0	1	1	1	1	0	4	0	0	0	0	0	0	0	1	1	1	0	1	1	0	1	1	0	0	1	0	0	0	0	0	0	0	0	0	1	1	1
622	2022-04-01 20:42:56	2012-03-19	10	5	0	25	5	0		1	1	1	1	1	1	1	0	5	1	0	0	0	1	1	1	1	1	1	1	1	1	0	1	0	1	0	1	0	1	1	0	1	1	0	1	1	0	1	0
623	2022-04-01 21:16:17	2012-06-24	9	4	0	6	1	0		1	0	1	0	1	1	1	1	5	1	0	0	0	0	0	0	1	1	1	1	1	0	0	0	0	1	0	1	0	0	0	1	1	0	1	0	0	0	1	0
627	2022-04-02 16:39:21	2015-12-13	6	1	0	6	1	0		1	1	1	1	1	1	1	1	6	1	0	0	1	0	1	0	0	1	1	0	1	1	0	1	1	0	1	0	0	1	0	0	0	0	1	1	1	0	1	0
631	2022-04-03 19:25:14	2016-01-21	6	1	0	25	5	0		1	1	1	0	1	1	1	0	4	1	0	0	0	0	0	0	1	1	1	0	1	1	0	1	0	0	0	1	0	0	0	0	0	0	0	0	0	0	0	0
634	2022-04-04 08:39:46	2013-02-27	9	4	0	6	1	0		1	1	1	0	1	1	1	0	4	1	0	0	0	0	0	0	0	1	1	0	1	0	0	0	0	1	0	1	1	0	1	1	1	0	1	1	1	1	0	0
636	2022-04-04 16:25:16	2013-07-06	8	3	0	25	5	0		1	0	1	1	1	1	1	0	5	1	0	0	0	1	1	0	1	1	1	1	1	1	0	1	1	0	0	1	1	1	1	0	1	0	1	1	0	0	0	0
638	2022-04-04 18:31:26	2014-10-15	7	2	0	6	1	0		1	0	1	0	1	1	1	1	5	1	0	0	0	0	0	0	1	1	1	0	1	0	0	0	1	1	0	1	0	0	1	1	1	0	1	1	1	0	1	0
639	2022-04-04 18:31:38	2015-03-21	7	2	0	6	1	0		1	0	1	0	1	0	1	0	3	1	0	0	0	0	0	0	0	0	1	0	0	1	0	1	0	0	0	0	0	0	0	0	0	1	0	0	0	0	1	0
640	2022-04-04 18:54:51	2012-02-06	10	5	0	6	1	0		1	0	0	1	1	1	0	0	3	0	0	0	0	0	0	0	0	1	0	0	1	0	0	0	1	0	0	0	0	0	0	0	0	0	1	1	0	1	0	0
642	2022-04-04 19:35:21	2015-06-03	6	1	0	6	1	0		1	1	0	0	1	1	1	1	4	0	0	0	0	0	0	0	0	1	0	0	1	1	1	1	1	1	0	1	1	0	0	1	1	0	1	1	0	1	0	0
643	2022-04-04 19:41:52	2012-06-26	9	4	0	6	1	0		1	1	1	0	1	0	1	0	3	1	0	0	0	0	0	0	0	1	0	0	1	1	0	1	0	1	0	0	1	0	0	0	0	0	1	1	0	0	0	0
644	2022-04-04 20:07:55	2016-02-20	6	1	0	6	1	0		1	0	1	1	1	1	1	0	5	1	0	0	0	0	0	0	1	1	1	0	1	1	0	1	0	1	0	0	0	0	0	0	0	0	0	1	1	0	0	0
645	2022-04-04 20:21:18	2013-04-22	8	3	0	6	1	0		1	1	1	0	1	1	1	0	4	1	0	0	1	0	1	1	1	1	0	0	1	1	1	1	0	0	0	0	1	0	0	0	0	0	0	0	0	1	0	1
647	2022-04-04 20:33:44	2016-03-22	6	1	0	16	3	0		1	0	1	0	1	1	1	0	4	1	0	0	1	0	1	1	1	1	0	1	1	1	0	1	1	0	0	1	0	0	0	1	1	0	0	0	0	1	0	1
648	2022-04-04 20:42:32	2014-06-05	7	2	0	6	1	0		1	1	1	0	1	1	1	0	4	1	0	0	0	0	0	0	1	1	0	1	1	0	1	1	0	1	0	1	1	0	0	0	0	1	0	0	0	0	1	1
649	2022-04-04 21:02:40	2015-01-03	7	2	0	6	1	0		1	0	1	1	1	1	1	0	5	1	0	0	0	0	0	0	0	0	1	0	0	1	1	1	0	0	0	1	1	0	0	1	1	0	0	1	0	0	0	0
654	2022-04-05 07:46:45	2014-01-14	8	3	0	16	3	0		1	0	1	0	1	1	1	0	4	1	0	0	0	0	0	1	1	1	1	0	1	0	0	0	1	0	0	1	0	1	0	1	1	0	0	0	1	0	0	0
655	2022-04-05 07:52:38	2014-07-31	7	2	0	6	1	0		1	1	1	0	1	1	1	1	5	1	1	1	1	1	1	1	1	1	1	1	1	1	1	1	1	1	1	1	0	0	1	0	1	1	0	0	0	0	0	1
656	2022-04-05 08:18:25	2012-02-18	10	5	0	25	5	0		1	0	0	0	1	0	1	0	2	0	0	0	0	0	0	0	0	1	0	0	1	0	0	0	0	0	0	1	0	0	0	0	0	0	0	0	1	0	0	0
657	2022-04-05 08:57:59	2014-03-15	8	1	0	25	5	0		1	0	1	0	1	1	1	0	4	1	0	1	0	0	0	1	1	1	1	1	1	1	0	1	0	0	0	0	0	0	0	1	1	0	0	0	0	0	0	0
658	2022-04-05 09:33:31	2012-03-10	10	5	0	6	1	0		1	0	1	1	1	1	1	0	5	1	0	0	0	0	0	0	1	1	1	0	1	1	0	1	0	0	1	1	1	0	0	0	0	0	0	0	0	1	0	0
659	2022-04-05 10:07:53	2015-09-03	6	2	0	25	5	0		1	0	1	1	1	1	1	0	5	1	0	0	1	0	1	1	1	1	1	0	1	1	0	1	0	1	0	0	0	0	0	0	0	1	0	0	0	1	0	0
660	2022-04-05 11:19:06	2014-02-25	8	3	0	26	5	0		1	1	1	0	1	1	1	0	4	1	0	1	0	0	0	0	1	0	1	1	1	1	0	1	1	1	0	1	1	1	1	0	1	1	0	0	1	1	0	0
661	2022-04-05 11:37:23	2012-07-16	9	4	0	26	5	0		1	1	1	0	1	1	1	0	4	1	1	0	0	0	0	1	0	1	1	1	1	1	0	1	0	0	0	0	0	0	0	0	0	1	0	0	1	0	1	0
662	2022-04-05 11:38:05	2012-12-19	9	4	0	26	5	0		1	0	1	1	1	1	1	0	5	1	0	0	0	0	0	0	0	1	1	0	1	1	0	1	1	1	0	1	0	0	0	0	0	1	0	0	0	0	1	0
663	2022-04-05 11:54:41	2015-04-13	6	1	0	26	5	0		1	0	1	0	1	1	1	0	4	1	0	0	0	0	0	0	1	1	1	0	1	0	0	0	1	1	0	1	0	0	1	0	1	0	0	0	1	0	0	0
664	2022-04-05 11:57:47	2011-04-14	10	5	0	26	5	0		1	1	0	0	1	1	1	1	4	0	0	0	0	1	1	0	1	1	0	0	1	1	0	1	0	0	1	0	0	0	0	1	1	0	1	1	0	0	0	0
666	2022-04-05 12:05:08	2012-12-25	9	4	0	26	5	0		1	1	1	0	1	1	1	0	4	1	0	0	0	0	0	0	1	0	0	0	0	0	0	0	0	0	0	1	1	0	0	0	0	0	1	0	0	1	0	0
667	2022-04-05 12:15:28	2015-10-20	6	1	0	26	5	0		1	0	0	0	1	0	1	0	2	0	0	0	0	0	0	0	0	1	1	0	1	1	0	1	1	0	0	1	0	0	0	0	0	1	0	0	0	1	0	0
668	2022-04-05 12:17:25	2011-04-14	10	5	0	26	5	0		1	1	0	0	1	1	1	1	4	0	0	0	0	1	1	0	1	1	0	0	1	0	0	0	0	0	1	0	0	0	0	1	1	0	1	1	0	0	0	0
669	2022-04-05 12:20:01	2013-02-05	9	4	0	26	5	1	Bronquite asmatica	1	1	1	1	1	1	1	0	5	1	0	0	0	0	0	1	0	1	0	0	1	1	0	1	0	1	0	0	0	0	1	0	1	1	0	1	0	1	1	0
670	2022-04-05 12:23:35	2011-07-15	10	5	0	26	5	0		1	0	1	1	1	1	0	1	5	0	1	0	1	0	1	0	0	1	1	0	1	1	0	1	0	1	0	0	0	0	0	0	0	1	1	0	0	0	0	1
671	2022-04-05 12:26:03	2012-02-02	10	5	0	26	5	0		1	1	0	0	1	1	0	0	2	0	0	0	0	0	0	1	0	1	1	0	1	1	0	1	0	0	1	0	0	0	0	0	0	1	0	0	0	1	1	0
672	2022-04-05 12:26:51	2012-07-08	9	4	0	26	5	0		1	0	0	1	1	1	1	0	4	0	0	0	0	0	0	0	0	1	0	0	1	1	0	1	0	1	0	0	0	0	1	0	1	1	0	1	0	1	0	0
673	2022-04-05 12:27:38	2013-01-21	9	4	0	26	5	0		1	1	1	0	1	0	1	1	4	1	0	0	0	0	0	0	0	1	1	0	1	1	0	1	1	1	0	1	1	0	1	0	1	0	0	1	0	0	0	0
675	2022-04-05 12:38:29	2016-03-27	6	1	0	26	5	0		1	1	1	1	1	0	1	0	4	1	0	0	0	0	0	0	1	1	1	0	1	1	0	1	1	1	0	0	1	0	0	0	0	0	0	0	1	1	1	0
676	2022-04-05 12:43:26	2014-06-05	7	3	0	26	5	0		1	0	1	0	1	1	1	0	4	1	0	0	0	0	0	0	0	1	1	0	1	0	0	0	0	1	0	1	0	0	0	0	0	0	1	1	0	0	0	0
677	2022-04-05 13:08:54	2013-12-08	8	3	0	26	5	0		1	0	0	0	1	1	1	0	3	0	0	0	0	0	0	0	0	1	0	0	1	0	0	0	1	0	0	1	0	0	0	0	0	0	0	0	1	0	0	0
678	2022-04-05 13:47:47	2011-10-28	10	5	0	26	5	0		1	0	0	1	0	1	1	0	3	0	0	0	0	0	0	0	0	1	0	0	1	1	0	1	1	0	1	0	0	0	0	0	0	1	1	0	0	1	0	0
679	2022-04-05 14:00:24	2014-10-07	7	2	0	25	5	0		1	0	0	1	1	0	1	1	4	0	0	0	0	0	0	0	1	1	0	0	1	0	0	0	0	0	1	1	1	1	1	0	1	0	0	0	1	0	0	0
680	2022-04-05 14:14:29	2012-03-12	10	5	0	26	5	0		1	0	1	0	1	1	1	0	4	1	1	0	0	0	0	0	1	1	1	0	1	1	0	1	1	1	1	0	0	0	1	0	1	1	0	0	1	1	1	1
681	2022-04-05 14:28:55	2011-05-23	10	5	0	25	5	0		1	0	1	0	1	0	1	0	3	1	0	0	0	0	0	0	0	0	0	1	1	1	0	1	0	1	0	1	1	0	0	0	0	1	0	1	0	1	0	1
682	2022-04-05 14:42:07	2013-12-06	8	3	0	25	5	0		1	1	0	1	1	1	1	0	4	0	0	0	0	0	0	0	0	1	1	1	1	1	0	1	0	1	0	0	1	0	1	0	1	1	0	0	1	0	0	0
683	2022-04-05 14:51:10	2012-09-13	9	4	0	26	5	0		1	0	1	0	1	1	0	1	4	0	0	0	0	0	0	0	1	1	1	0	1	0	0	0	0	1	0	1	0	0	0	0	0	1	0	0	0	0	0	0
684	2022-04-05 15:24:41	2014-12-08	7	2	0	26	5	0		1	1	1	1	1	1	0	1	5	0	1	0	1	0	1	0	1	1	1	0	1	1	0	1	0	1	0	1	0	0	0	1	1	0	1	0	1	0	1	0
685	2022-04-05 16:23:07	2011-08-26	10	5	0	6	1	0		1	1	1	0	1	0	1	0	3	1	0	0	0	0	0	0	0	0	1	0	0	1	0	1	0	1	1	0	0	0	0	0	0	0	0	0	0	0	1	0
686	2022-04-05 16:31:51	2013-01-14	9	4	0	25	5	0		1	1	1	1	1	1	1	0	5	1	0	0	0	0	0	0	0	1	1	0	1	0	0	0	1	1	0	1	0	0	1	1	1	0	0	1	0	1	0	1
687	2022-04-05 16:41:06	2011-04-12	10	5	0	25	5	0		1	0	1	0	1	1	1	0	4	1	0	0	0	0	0	0	1	1	1	1	1	1	0	1	1	1	0	1	0	0	0	1	1	0	0	0	0	1	1	0
688	2022-04-05 17:33:19	2012-05-02	9	4	0	6	1	0		1	1	1	0	1	1	1	0	4	1	0	0	1	0	1	0	0	1	1	0	1	1	0	1	0	0	1	0	1	0	0	0	0	0	1	0	1	0	0	0
689	2022-04-05 18:11:59	2014-06-28	7	2	0	26	5	0		1	1	1	1	1	1	1	1	6	1	0	0	1	1	1	1	1	1	1	0	1	1	1	1	1	1	1	1	0	0	0	0	0	1	1	0	0	1	1	0
690	2022-04-05 18:31:37	2014-03-20	8	3	0	26	5	1	TEA grau 1	1	0	1	1	1	0	0	1	4	0	0	0	0	0	0	0	0	1	0	0	1	1	0	1	0	1	0	1	0	1	1	0	1	1	0	0	0	0	1	0
691	2022-04-05 18:35:24	2012-03-19	10	5	0	26	5	0		1	1	1	1	1	1	1	1	6	1	0	0	1	1	1	1	1	1	1	0	1	1	1	1	1	1	0	1	0	0	0	0	0	1	1	0	0	1	1	0
692	2022-04-05 19:14:34	2011-11-25	10	5	0	26	5	0		1	1	0	0	1	1	1	0	3	0	0	0	0	0	0	0	0	1	0	0	1	0	0	0	0	0	1	1	0	0	0	0	0	1	0	1	1	1	1	0
693	2022-04-05 19:29:43	2015-03-27	7	2	0	25	5	0		1	0	1	1	1	1	1	0	5	1	0	0	0	0	0	1	1	1	0	1	1	1	0	1	0	0	0	1	0	0	0	0	0	1	1	1	1	1	1	0
694	2022-04-05 19:35:21	2011-09-23	10	5	0	25	5	0		1	1	0	1	1	1	1	0	4	0	1	0	0	1	1	1	1	1	1	0	1	1	0	1	0	0	0	0	0	0	0	1	1	1	1	0	1	0	1	0
695	2022-04-05 20:13:08	2011-07-07	10	5	0	25	5	0		1	1	1	0	1	1	1	0	4	1	1	0	0	0	0	1	1	1	1	1	1	1	0	1	0	0	0	1	0	0	0	0	0	0	0	0	0	1	1	0
696	2022-04-05 20:17:15	2012-11-01	9	4	0	25	5	0		1	1	1	1	1	1	1	0	5	1	0	1	1	0	1	1	1	1	1	1	1	1	0	1	1	1	1	1	0	0	0	0	0	1	0	1	0	0	1	0
697	2022-04-05 20:17:35	2014-06-08	7	2	0	25	5	0		1	1	1	1	1	1	1	0	5	1	0	0	0	0	0	0	1	1	1	1	1	1	0	1	1	1	0	1	0	1	1	0	1	0	1	1	1	0	0	0
698	2022-04-05 22:00:20	2014-05-05	7	2	0	25	5	1	Distrofia muscular de Cintura	1	0	0	1	1	1	1	0	4	0	1	0	0	0	0	0	1	1	1	0	1	1	0	1	1	0	1	0	0	0	0	0	0	1	0	1	1	1	0	0
699	2022-04-05 23:00:05	2011-07-07	10	5	0	26	5	0		1	0	1	0	1	1	1	0	4	1	1	0	0	0	0	0	0	1	1	0	1	1	0	1	1	1	1	0	0	0	0	0	0	1	0	0	1	1	0	0
700	2022-04-05 23:32:25	2013-02-27	9	4	0	26	5	0		1	0	1	0	1	0	1	1	4	1	0	0	0	0	0	0	0	1	1	1	1	1	0	1	0	1	1	0	0	0	0	0	0	1	0	1	0	1	0	0
701	2022-04-06 07:36:09	2015-04-11	6	1	0	25	5	0		1	0	0	0	1	1	1	0	3	0	0	0	0	0	0	0	0	1	1	0	1	1	0	1	1	1	1	1	0	0	0	0	0	0	0	0	0	0	1	0
702	2022-04-06 07:45:24	2013-02-04	9	4	0	26	5	0		1	1	1	1	1	1	1	0	5	1	1	0	0	0	0	1	1	1	0	0	1	1	0	1	1	1	0	0	0	0	0	0	0	0	0	1	0	0	0	0
705	2022-04-06 10:26:30	2015-07-06	6	1	0	25	5	0		1	1	1	0	1	1	1	0	4	1	0	0	0	0	0	0	1	1	0	0	1	1	0	1	1	1	0	1	1	0	1	0	1	0	0	1	1	0	0	0
706	2022-04-06 11:08:07	2014-10-20	7	2	0	25	5	0		1	0	1	1	1	1	1	0	5	1	0	0	0	0	0	0	1	1	1	0	1	1	0	1	0	0	0	0	0	0	0	0	0	1	1	0	0	0	0	0
707	2022-04-06 11:19:54	2014-12-13	7		0	26	5	0		1	0	0	0	1	0	0	1	2	0	1	0	0	0	0	0	0	1	1	0	1	1	0	1	0	0	0	0	0	0	1	0	1	0	0	0	1	0	0	0
709	2022-04-06 12:14:00	2011-10-19	10	5	0	18	3	0		1	0	1	1	1	1	1	0	5	1	1	0	0	0	0	0	1	1	1	1	1	1	0	1	0	1	0	0	0	0	1	1	1	0	1	1	0	0	0	0
710	2022-04-06 12:16:05	2015-05-28	6	1	0	26	5	0		1	0	1	1	1	1	0	1	5	0	1	1	0	0	0	1	1	1	1	0	1	1	0	1	1	1	0	0	0	0	1	0	1	1	0	1	0	0	1	0
711	2022-04-06 12:40:27	2013-07-24	8	3	0	26	5	0		1	0	1	1	1	1	1	0	5	1	0	1	0	0	0	1	1	1	0	1	1	1	0	1	0	1	1	0	0	0	1	0	1	0	0	0	1	0	0	0
712	2022-04-06 14:48:45	2011-11-07	10	5	0	18	3	0		1	1	1	1	1	0	1	0	4	1	0	0	0	0	0	0	1	1	1	0	1	1	1	1	0	0	0	0	0	0	0	0	0	0	0	0	0	0	1	0
713	2022-04-06 15:56:06	2016-03-30	6	1	0	25	5	0		1	1	1	0	1	1	1	0	4	1	0	0	0	0	0	0	0	0	0	1	1	0	0	0	1	1	0	0	0	0	0	0	0	1	0	0	0	1	0	0
714	2022-04-06 16:29:25	2013-08-25	8	3	0	25	5	0		1	1	0	0	1	1	0	1	3	0	0	0	0	0	0	0	0	1	0	0	1	1	0	1	0	0	0	1	1	0	0	1	1	1	1	0	1	1	0	1
715	2022-04-06 16:43:03	2014-01-22	8	3	0	6	1	0		1	0	1	0	1	1	1	0	4	1	0	0	0	0	0	0	1	1	1	0	1	1	0	1	1	1	0	1	1	0	1	0	1	0	0	1	1	1	1	0
716	2022-04-06 17:31:43	2014-11-15	7	2	0	6	1	0		1	0	1	0	1	1	1	0	4	1	0	0	0	0	0	0	1	1	1	1	1	1	0	1	1	1	0	0	0	1	0	1	1	1	0	0	0	0	1	1
717	2022-04-06 17:39:49	2013-07-03	8	3	0	6	1	0		1	1	0	1	1	1	0	1	4	0	0	0	1	0	1	1	1	1	1	1	1	1	0	1	1	1	0	0	0	0	0	0	0	1	0	0	1	1	1	0
718	2022-04-06 18:06:24	2015-09-06	6	1	0	26	5	0		1	1	1	0	1	1	1	0	4	1	0	1	1	0	1	1	1	1	0	0	1	0	0	0	1	0	1	1	0	0	0	1	1	0	1	0	0	0	0	0
720	2022-04-06 18:33:59	2012-08-02	9	2	0	25	5	0		1	0	1	0	1	1	1	0	4	1	0	0	0	0	0	1	1	1	1	1	1	1	0	1	1	1	0	1	1	0	0	0	0	1	1	0	1	0	0	0
721	2022-04-06 19:07:57	2015-04-01	7	1	0	26	5	0		1	0	1	1	1	1	1	0	5	1	1	0	0	0	0	0	1	1	1	1	1	1	0	1	0	1	0	1	0	0	0	0	0	1	1	0	0	1	0	0
722	2022-04-06 19:37:56	2015-09-16	6	1	0	26	5	0		1	1	1	0	1	0	0	1	3	0	1	0	0	0	0	0	1	1	0	1	1	1	0	1	0	1	1	0	0	1	1	0	1	0	0	1	1	0	1	0
723	2022-04-06 20:08:15	2013-11-26	8	3	0	10	2	0		1	0	1	1	1	0	0	0	3	0	0	0	1	0	1	0	1	1	1	0	1	0	0	0	1	0	0	1	1	1	0	1	1	0	0	1	1	1	0	0
724	2022-04-06 20:23:23	2012-11-27	9	4	0	25	5	0		1	0	1	1	1	1	1	0	5	1	0	1	0	0	0	0	1	1	1	0	1	1	0	1	1	1	0	1	0	0	1	0	1	1	1	1	1	1	1	0
725	2022-04-06 20:51:46	2015-03-31	7	2	0	10	2	0		1	0	1	1	1	1	1	0	5	1	0	0	0	0	0	0	1	1	0	0	1	1	0	1	1	1	1	1	1	0	0	0	0	1	0	1	0	0	1	0
727	2022-04-06 21:09:40	2013-10-21	8	3	0	25	5	0		1	1	0	1	1	0	1	0	3	0	0	0	0	0	0	0	0	1	1	0	1	1	0	1	0	0	0	1	0	0	0	0	0	0	0	1	1	0	1	0
728	2022-04-06 21:39:40	2015-11-27	6	1	0	26	5	0		1	1	1	0	1	1	1	0	4	1	1	0	0	0	0	0	1	1	1	1	1	1	0	1	0	0	0	1	0	0	1	0	1	0	1	0	0	0	1	0
729	2022-04-06 21:43:28	2013-04-03	9	3	0	26	5	1	Asma	1	1	1	1	1	1	1	0	5	1	1	0	0	0	0	0	1	1	1	0	1	1	0	1	0	1	1	1	0	0	1	0	1	1	0	1	1	1	1	1
730	2022-04-06 22:03:41	2013-06-13	8	3	0	6	1	0		1	0	1	1	1	1	0	0	4	0	1	0	1	1	1	1	1	1	1	0	1	0	0	0	0	0	1	1	0	0	0	1	1	1	1	1	1	0	1	0
731	2022-04-06 22:09:04	2015-02-26	7	2	0	10	2	0		1	0	1	1	1	1	1	0	5	1	0	0	0	1	1	1	1	1	1	0	1	1	0	1	1	1	0	1	0	0	1	1	1	0	1	0	0	0	0	0
733	2022-04-07 08:23:14	2013-11-01	8	3	0	10	2	0		1	1	1	1	1	1	1	0	5	1	0	0	0	0	0	0	0	1	1	0	1	1	0	1	0	1	0	1	0	1	0	0	0	1	0	1	0	0	1	0
734	2022-04-07 08:29:18	2013-05-04	8	3	0	10	2	1	Tdh	1	0	1	1	1	1	1	0	5	1	0	0	1	0	1	1	1	1	1	1	1	1	0	1	0	1	0	1	0	0	0	0	0	0	0	1	0	1	1	0
735	2022-04-07 08:30:40	2015-02-19	7	2	0	6	1	0		1	1	1	0	1	1	1	1	5	1	0	0	0	0	0	0	1	1	1	0	1	1	0	1	1	0	0	1	1	0	0	0	0	1	0	0	1	0	1	0
737	2022-04-07 12:01:51	2014-04-22	7	2	0	25	5	0		1	0	0	0	1	1	1	0	3	0	0	0	0	0	0	0	1	0	0	0	0	0	0	0	0	0	0	0	0	0	0	0	0	1	1	1	1	1	0	0
738	2022-04-07 12:36:34	2013-03-04	9	4	0	26	5	0		1	0	1	0	1	0	1	0	3	1	0	0	0	0	0	0	0	1	1	0	1	1	0	1	0	0	1	0	0	0	0	0	0	1	0	0	0	1	0	0
739	2022-04-07 12:46:06	2014-04-07	8	3	0	26	5	0		1	1	1	1	1	1	1	1	6	1	1	0	0	0	0	1	1	1	1	1	1	0	0	0	1	1	1	0	1	0	1	1	1	1	0	1	1	0	0	0
740	2022-04-07 12:58:05	2013-03-08	9	4	0	10	2	0		1	1	1	0	1	0	1	0	3	1	0	0	0	0	0	0	1	1	0	0	1	0	0	0	1	0	0	1	1	0	0	1	1	0	0	1	0	0	0	0
742	2022-04-07 13:57:44	2014-12-04	7	2	0	6	1	0		1	0	1	1	1	1	1	0	5	1	0	0	0	0	0	0	1	1	1	1	1	1	0	1	1	1	0	0	0	0	1	0	1	1	0	0	1	0	1	0
743	2022-04-07 14:35:48	2012-02-06	10	5	0	6	1	0		1	0	1	1	1	1	1	0	5	1	0	0	0	0	0	0	0	1	1	0	1	1	0	1	0	1	0	1	0	1	0	0	0	0	0	0	0	0	0	0
744	2022-04-07 14:51:14	2011-06-07	10	5	0	25	5	1	Asma	1	1	0	0	1	1	1	0	3	0	1	0	0	0	0	0	1	1	1	0	1	1	0	1	0	0	0	1	1	0	0	0	0	0	0	0	0	1	0	0
745	2022-04-07 16:29:37	2014-06-29	7	2	0	25	5	1	Hiperinsulfação pulmonar	1	0	1	0	1	1	1	1	5	1	0	0	0	0	0	0	0	1	1	1	1	0	0	0	0	0	0	0	1	0	0	0	0	0	1	0	0	0	0	1
746	2022-04-07 16:52:33	2014-10-18	7	2	0	25	5	0		1	0	1	0	1	1	1	1	5	1	0	0	0	0	0	0	1	1	1	0	1	1	0	1	0	1	0	0	0	0	1	0	1	0	1	0	0	0	1	0
747	2022-04-07 16:58:58	2014-10-13	7	2	0	25	5	0		1	0	0	0	1	1	1	1	4	0	0	0	0	0	0	0	1	1	1	0	1	0	0	0	0	0	0	0	0	0	0	1	1	0	1	0	0	0	0	0
748	2022-04-07 17:27:56	2014-09-12	7	2	0	25	5	0		1	1	1	0	1	1	1	0	4	1	1	0	0	0	0	0	1	1	0	1	1	1	1	1	1	1	1	1	0	1	1	1	1	1	1	1	1	1	0	0
749	2022-04-07 17:49:06	2014-06-25	7	2	0	25	5	0		1	1	0	0	1	1	1	1	4	0	0	0	0	0	0	0	1	1	1	0	1	1	1	1	1	1	0	1	0	0	1	1	1	0	0	1	0	1	0	1
750	2022-04-07 18:22:08	2011-08-04	10	5	0	25	5	0		1	0	0	1	1	0	1	1	4	0	1	0	1	0	1	0	1	1	0	0	1	1	0	1	1	1	0	0	1	0	0	0	0	0	0	0	1	1	0	0
751	2022-04-07 18:38:28	2011-06-14	10	5	0	6	1	0		1	1	1	0	0	0	0	0	1	0	0	0	0	0	0	0	0	0	0	0	0	0	0	0	0	0	0	0	0	0	0	0	0	0	0	0	0	0	0	0
752	2022-04-07 18:43:03	2012-11-26	9	3	0	6	1	1	Sinusite	1	0	1	1	1	1	1	0	5	1	0	0	1	0	1	1	1	1	1	0	1	1	0	1	0	1	1	1	0	0	1	0	1	0	1	0	1	1	1	0
753	2022-04-07 18:45:13	2015-05-14	6	1	0	25	5	0		1	0	1	0	1	1	1	1	5	1	0	1	0	0	0	0	0	1	0	0	1	1	0	1	0	1	1	0	1	0	1	0	1	0	1	0	1	1	0	0
754	2022-04-07 18:52:52	2014-01-19	8	3	0	10	2	0		1	0	1	1	1	1	1	1	6	1	0	0	0	1	1	0	1	1	1	0	1	1	1	1	1	1	1	1	0	0	1	1	1	0	1	1	1	0	0	0
755	2022-04-07 19:07:23	2015-08-19	6	1	0	10	2	0		1	1	1	1	1	1	1	0	5	1	1	0	1	1	1	1	1	1	1	1	1	1	1	1	1	1	1	1	1	1	1	1	1	1	1	1	1	1	1	1
756	2022-04-07 19:10:36	2014-01-19	8	3	0	10	2	0		1	0	1	1	1	1	1	1	6	1	0	0	0	1	1	0	1	1	1	1	1	1	1	1	1	0	1	1	0	0	0	1	1	0	1	0	0	0	0	0
757	2022-04-07 19:21:10	2015-10-15	6	1	0	10	2	0		1	1	1	1	1	1	1	1	6	1	0	0	0	1	1	0	1	1	1	1	1	1	1	1	1	1	1	1	0	0	0	1	1	1	1	0	1	0	0	0
758	2022-04-07 19:40:59	2011-10-27	10	5	0	10	2	0		1	1	1	0	1	0	0	0	2	0	0	0	1	0	1	0	1	1	0	1	1	1	0	1	1	0	0	1	0	0	0	0	0	0	1	0	0	0	0	1
760	2022-04-07 20:04:26	2016-02-24	6	1	0	10	2	0		1	0	1	0	1	1	1	0	4	1	0	0	1	0	1	0	1	1	1	0	1	1	1	1	1	1	0	1	0	0	0	1	1	0	0	0	0	1	1	0
761	2022-04-07 20:18:07	2016-01-10	6	1	0	10	2	0		1	1	1	0	1	1	1	0	4	1	1	0	0	0	0	1	0	1	0	0	1	1	0	1	0	0	0	1	0	0	0	0	0	0	0	0	0	0	0	0
762	2022-04-07 20:24:10	2015-04-03	7	2	0	10	2	0		1	1	1	0	0	0	0	0	1	0	1	0	1	1	1	0	1	1	1	0	1	1	1	1	1	1	0	1	1	1	0	1	1	0	1	1	0	0	0	0
764	2022-04-07 20:40:54	2016-02-05	6	1	0	10	2	0		1	1	1	1	1	1	1	1	6	1	0	0	0	0	0	0	1	1	0	0	1	1	0	1	0	0	1	1	0	0	0	0	0	0	0	0	1	0	0	0
765	2022-04-07 20:42:06	2012-02-02	10	5	0	10	2	1	Asma	1	0	1	0	1	0	1	0	3	1	0	0	0	0	0	0	0	1	1	0	1	1	1	1	1	0	0	0	0	0	0	0	0	0	0	0	0	0	0	0
767	2022-04-07 20:58:13	2015-08-25	6	1	0	10	2	0		1	1	1	0	1	1	1	0	4	1	0	0	0	0	0	0	1	0	1	0	0	0	1	1	1	0	0	0	0	0	0	0	0	0	1	0	1	0	1	0
768	2022-04-07 21:16:07	2012-04-06	10	5	0	26	5	0		1	1	1	1	1	1	1	0	5	1	0	0	1	0	1	1	1	1	1	1	1	0	0	0	1	0	1	0	1	0	0	0	0	1	0	0	1	0	0	0
769	2022-04-07 21:22:33	2011-08-09	10	5	0	10	2	0		1	1	1	0	0	0	0	0	1	0	0	0	0	0	0	0	1	1	1	0	1	1	1	1	1	1	1	1	1	0	1	1	1	0	1	1	1	1	1	0
770	2022-04-07 21:27:57	2011-04-06	11	5	0	10	2	1	Broquite respiratoria	1	1	1	1	1	1	1	0	5	1	0	0	0	1	1	1	1	1	1	0	1	1	1	1	1	1	1	0	1	0	1	1	1	1	1	1	1	1	1	1
771	2022-04-07 21:34:11	2011-05-22	10	5	0	10	2	0		1	1	1	0	1	1	1	0	4	1	0	0	0	0	0	0	1	1	0	0	1	1	1	1	1	0	0	1	1	1	0	0	0	0	0	0	0	1	1	0
772	2022-04-07 21:59:14	2014-11-20	7	2	0	10	2	0		1	0	1	1	1	1	1	0	5	1	0	0	0	1	1	0	0	1	0	0	1	0	0	0	1	0	0	0	0	0	0	0	0	0	0	1	0	0	0	0
774	2022-04-07 22:02:44	2015-02-09	7	2	0	25	5	0		1	1	1	0	1	1	1	0	4	1	0	0	0	0	0	0	1	1	1	0	1	1	0	1	1	0	0	1	0	1	0	0	0	1	1	1	0	1	1	0
775	2022-04-07 22:04:58	2014-11-20	7	2	0	10	2	0		1	0	1	1	1	1	1	0	5	1	0	0	0	1	1	0	1	1	1	0	1	1	1	1	1	1	0	1	0	0	1	1	1	0	1	1	0	0	1	0
776	2022-04-07 22:20:16	2014-04-11	7	2	0	25	5	0		1	0	0	1	1	1	1	0	4	0	0	0	0	0	0	0	1	1	1	0	1	0	0	0	1	1	0	1	0	0	1	0	1	1	1	0	0	0	0	0
777	2022-04-07 22:22:47	2011-12-03	10	5	0	10	2	0		1	0	1	1	1	1	1	0	5	1	0	0	0	0	0	0	1	1	1	0	1	0	1	1	0	0	0	1	0	0	0	0	0	0	1	0	0	0	1	0
778	2022-04-07 22:26:00	2015-02-20	7	2	0	10	2	0		1	0	1	1	1	1	1	0	5	1	1	0	1	0	1	1	1	1	1	1	1	1	1	1	1	1	0	1	0	0	0	1	1	0	0	1	0	0	1	0
779	2022-04-07 23:09:43	2015-07-18	6	1	0	25	5	0		1	0	1	0	1	1	1	1	5	1	0	0	0	0	0	0	1	1	1	1	1	1	1	1	0	1	0	0	0	0	1	1	1	1	0	0	1	0	0	0
781	2022-04-08 07:43:41	2015-02-16	7	2	0	26	5	0		1	1	1	0	1	1	0	0	3	0	0	0	0	0	0	1	1	1	0	0	1	0	0	0	1	1	1	0	0	0	1	0	1	1	0	0	1	0	0	0
782	2022-04-08 10:08:00	2015-06-09	6	1	0	25	5	0		1	0	1	0	1	1	1	0	4	1	0	0	0	0	0	0	1	1	0	0	1	1	0	1	0	0	0	1	1	1	0	0	0	1	1	1	1	1	0	0
783	2022-04-08 12:48:11	2011-02-07	11	5	0	25	5	0		1	1	1	0	0	1	0	0	2	0	0	0	0	0	0	0	0	0	0	0	0	0	0	0	0	1	1	0	1	0	1	1	1	1	1	1	1	1	1	1
786	2022-04-08 15:08:39	2014-05-31	7	2	0	6	1	0		1	1	1	0	1	0	1	0	3	1	0	0	1	0	1	0	0	1	0	1	1	1	0	1	0	1	1	0	0	0	1	0	1	0	0	0	0	0	0	0
788	2022-04-08 16:09:36	2015-10-06	6	1	0	25	5	0		1	0	1	1	1	1	1	0	5	1	0	1	0	0	0	1	0	1	1	0	1	1	0	1	1	0	1	0	0	0	0	0	0	1	0	0	0	1	1	0
789	2022-04-08 16:15:46	2015-03-01	7	2	0	25	5	0		1	1	0	0	1	0	0	0	1	0	0	0	1	0	1	1	1	1	1	1	1	1	0	1	0	1	0	0	0	0	1	1	1	0	1	0	1	1	1	0
791	2022-04-08 16:54:35	2016-01-20	6	1	0	25	5	0		1	1	1	0	1	1	1	0	4	1	0	0	0	0	0	1	1	1	1	0	1	1	0	1	0	1	0	0	0	0	1	1	1	0	0	1	0	0	0	0
792	2022-04-08 17:05:22	2011-09-08	10	5	0	25	5	0		1	0	1	0	1	1	1	0	4	1	0	0	0	0	0	0	1	1	1	0	1	1	1	1	0	1	0	1	1	0	1	1	1	1	1	1	1	1	1	1
793	2022-04-08 17:18:31	2012-11-19	9	4	0	25	5	0		1	1	1	0	1	0	1	0	3	1	0	0	0	0	0	0	0	1	1	0	1	1	0	1	1	1	0	1	0	0	0	0	0	0	0	0	0	0	0	0
794	2022-04-08 17:50:38	2011-05-04	10	5	0	25	5	0		1	1	1	0	1	1	1	0	4	1	0	0	0	0	0	1	0	0	1	1	1	1	0	1	1	1	1	0	0	0	0	1	1	1	1	0	0	0	0	0
795	2022-04-08 17:58:51	2012-02-02	10	5	0	25	5	0		1	0	1	0	1	0	1	0	3	1	0	0	0	0	0	0	0	1	1	0	1	0	0	0	0	0	0	1	1	0	0	0	0	0	0	0	0	1	0	1
796	2022-04-08 18:09:59	2012-01-27	10	5	0	25	5	0		1	1	1	0	1	1	0	1	4	0	0	0	0	0	0	0	1	1	0	0	1	0	0	0	1	0	0	0	1	0	0	0	0	0	1	0	1	1	0	0
797	2022-04-08 18:23:24	2012-09-13	9	4	0	25	5	0		1	0	0	1	1	1	1	0	4	0	1	1	0	0	0	0	0	1	1	0	1	1	0	1	0	1	1	1	0	0	1	1	1	1	0	0	0	0	1	0
798	2022-04-08 19:27:47	2014-06-06	7	2	0	25	5	0		1	1	0	0	1	1	1	1	4	0	0	0	0	0	0	0	1	1	1	1	1	1	0	1	1	1	0	1	1	0	0	0	0	1	1	1	1	0	1	0
800	2022-04-08 19:57:42	2012-11-07	9	4	0	25	5	0		1	0	1	0	1	1	1	0	4	1	0	0	0	0	0	0	1	1	0	0	1	1	0	1	0	1	0	1	0	1	0	1	1	0	0	0	0	0	1	0
801	2022-04-08 20:41:45	2016-01-08	6	1	0	25	5	0		1	0	1	1	1	0	1	0	4	1	1	0	1	0	1	1	1	1	1	1	1	1	0	1	0	1	0	1	1	0	0	1	1	1	1	0	1	0	1	1
802	2022-04-08 21:27:23	2013-11-10	8	3	0	25	5	0		1	1	1	0	1	0	1	0	3	1	0	0	0	0	0	0	0	1	1	0	1	0	0	0	0	0	0	0	0	0	0	0	0	0	0	0	0	0	0	0
803	2022-04-08 22:30:29	2011-05-04	10	5	0	10	2	0		1	1	1	0	1	1	1	0	4	1	0	0	0	0	0	1	0	1	1	1	1	0	1	1	1	1	0	1	1	0	1	0	1	0	0	1	0	1	1	0
804	2022-04-08 23:02:41	2011-07-06	10	5	0	25	5	1	Condição do transtorno do espectro autista	1	1	0	0	1	1	1	1	4	0	0	0	0	0	0	0	0	0	0	0	0	0	0	0	0	1	1	0	0	1	1	0	1	0	0	0	1	0	0	0
805	2022-04-08 23:32:58	2013-10-25	8	3	0	25	5	0		1	1	1	1	1	1	1	0	5	1	0	0	0	0	0	0	1	1	1	1	1	1	0	1	1	1	1	1	0	0	1	1	1	0	0	1	0	1	0	0
806	2022-04-09 08:35:47	2011-09-30	10	5	0	25	5	0		1	1	1	1	1	0	1	0	4	1	0	1	0	0	0	0	0	1	1	0	1	0	0	0	1	0	0	1	0	0	0	0	0	0	0	0	0	1	0	0
807	2022-04-09 11:10:16	2011-09-10	10	5	0	25	5	1	Asma	1	1	1	0	1	1	1	0	4	1	0	0	0	0	0	1	0	1	1	1	1	1	0	1	1	1	1	1	0	1	0	0	0	0	0	0	1	1	0	1
809	2022-04-09 13:12:05	2015-07-24	6	1	0	25	5	0		1	1	1	0	1	1	1	1	5	1	1	0	0	0	0	0	1	1	1	0	1	1	0	1	1	1	0	0	0	0	1	0	1	1	0	1	0	0	1	0
810	2022-04-09 15:05:34	2013-12-24	8	2	0	25	5	1	Asma	1	0	1	1	1	1	1	0	5	1	0	0	0	0	0	0	1	0	1	1	1	0	0	0	0	1	1	0	0	0	1	1	1	1	0	1	0	0	0	0
811	2022-04-10 09:28:09	2014-10-03	7	2	0	25	5	0		1	1	1	1	1	1	1	0	5	1	0	0	0	0	0	0	0	1	0	0	1	0	0	0	0	0	0	1	0	0	0	1	1	0	0	1	0	1	0	1
812	2022-04-10 18:31:17	2015-02-28	7	2	0	25	5	0		1	0	1	0	1	1	0	1	4	0	0	0	0	0	0	0	0	1	1	0	1	1	0	1	0	1	0	0	1	0	1	0	1	0	0	1	0	0	0	0
813	2022-04-10 19:52:04	2015-10-30	6	1	0	25	5	0		1	0	1	0	1	1	1	0	4	1	1	0	0	0	0	0	1	1	1	1	1	1	0	1	0	1	0	0	0	0	0	0	0	1	1	0	1	0	1	0
814	2022-04-10 22:56:28	2013-06-20	8	3	0	25	5	0		1	1	1	1	1	1	1	0	5	1	0	1	1	0	1	0	1	1	1	1	1	1	0	1	1	1	0	1	1	0	1	0	1	0	0	0	0	1	1	0
815	2022-04-10 23:22:31	2012-12-10	9	4	0	25	5	0		1	1	1	0	1	0	1	0	3	1	0	0	0	0	0	0	1	1	0	0	1	0	0	0	0	1	1	0	1	0	0	0	0	1	1	1	1	0	1	0
816	2022-04-10 23:43:21	2015-01-09	7	2	0	25	5	0		1	0	1	0	1	1	1	0	4	1	0	0	0	0	0	0	1	1	1	1	1	1	0	1	1	1	0	1	1	0	1	1	1	1	0	0	0	1	1	1
817	2022-04-11 00:33:25	2012-05-08	9	4	0	25	5	0		1	0	1	0	1	1	1	0	4	1	0	0	0	0	0	0	1	1	0	0	1	1	0	1	1	1	1	1	0	0	1	1	1	0	0	0	0	0	0	0
818	2022-04-11 09:26:10	2016-03-31	6	1	0	25	5	0		1	1	1	0	1	1	1	0	4	1	1	1	1	0	1	0	1	1	1	1	1	1	0	1	1	1	1	1	0	0	1	1	1	0	0	0	0	1	0	0
819	2022-04-11 09:38:19	2014-12-15	7	2	0	25	5	0		1	1	1	0	1	1	1	0	4	1	1	0	0	0	0	0	0	1	0	1	1	1	0	1	0	1	0	0	1	0	0	0	0	0	0	0	0	0	0	1
820	2022-04-11 09:58:29	2015-02-26	7	2	0	25	5	0		1	0	1	1	1	1	1	0	5	1	0	0	0	0	0	0	1	1	0	0	1	1	0	1	0	0	0	0	1	0	0	0	0	0	0	0	1	0	0	1
822	2022-04-11 11:23:47	2016-01-18	6	1	0	25	5	0		1	0	1	0	0	0	0	0	1	0	0	0	0	0	0	0	0	0	0	0	0	0	0	0	0	1	0	1	0	0	0	0	0	0	0	0	0	0	1	0
823	2022-04-11 13:45:44	2011-09-29	10	5	0	25	5	0		1	1	0	0	1	1	1	0	3	0	0	0	0	0	0	1	1	1	0	1	1	1	0	1	0	1	1	1	1	0	1	0	1	0	0	0	0	0	1	1
825	2022-04-11 14:46:22	2011-06-25	10	5	0	25	5	0		1	0	1	1	1	1	1	0	5	1	0	0	0	0	0	1	0	0	0	0	0	1	0	1	0	0	0	0	0	0	0	0	0	1	0	0	0	0	1	1
826	2022-04-11 15:53:24	2012-04-04	10	5	0	25	5	1	Hiperatividade	1	0	1	0	1	1	1	0	4	1	0	0	0	0	0	1	0	1	0	0	1	1	0	1	0	0	0	1	1	0	0	0	0	1	0	0	1	0	0	0
827	2022-04-11 16:44:40	2015-03-09	7	2	0	6	1	0		1	0	1	0	1	1	1	0	4	1	0	0	1	0	1	1	1	1	0	0	1	0	0	0	0	0	1	1	0	1	1	0	1	1	0	0	0	0	1	0
828	2022-04-11 20:21:05	2015-04-02	7	1	0	25	5	0		1	1	1	0	1	1	1	0	4	1	0	1	1	0	1	0	1	0	0	0	0	0	0	0	1	1	0	1	1	0	0	0	0	1	1	1	1	0	1	0
829	2022-04-11 21:02:10	2015-04-19	6	1	0	6	1	0		1	0	1	1	1	1	1	1	6	1	0	0	1	1	1	0	1	1	1	0	1	1	0	1	1	1	1	0	0	0	1	0	1	1	1	0	0	0	0	0
830	2022-04-11 22:49:21	2013-10-29	8	3	0	6	1	0		1	0	1	0	1	1	1	1	5	1	1	0	1	0	1	0	1	1	1	0	1	1	0	1	0	1	0	0	0	0	1	0	1	0	1	1	0	0	1	0
831	2022-04-12 08:41:39	2014-01-13	8	3	0	20	4	0		1	1	0	0	1	1	1	0	3	0	0	0	0	0	0	0	0	1	1	1	1	0	0	0	1	1	0	1	0	1	0	0	0	0	0	0	0	0	0	0
832	2022-04-12 08:45:07	2016-03-18	6	1	0	20	4	1	TEA	1	0	1	1	1	1	1	0	5	1	1	0	1	0	1	1	1	1	1	1	1	0	1	1	1	0	1	1	0	1	0	0	0	1	1	0	0	1	0	0
834	2022-04-12 08:55:38	2012-06-03	9	4	0	20	4	1	bronquite asmática	1	0	1	0	1	1	1	1	5	1	0	0	0	0	0	0	0	1	1	0	1	1	0	1	1	1	0	1	1	1	0	1	1	1	1	1	1	0	0	0
835	2022-04-12 08:59:23	2012-03-05	10	5	0	20	4	1	Asma	1	0	1	0	1	0	1	0	3	1	0	0	0	0	0	0	0	0	1	0	0	1	0	1	1	1	0	0	0	0	1	0	1	0	1	0	0	0	0	0
836	2022-04-12 09:24:55	2013-03-22	9	4	0	20	4	0		1	0	1	0	1	1	1	0	4	1	1	0	0	0	0	1	0	1	1	1	1	1	0	1	1	1	1	1	1	0	1	0	1	0	0	1	1	1	0	1
837	2022-04-12 10:04:21	2012-08-31	9	4	0	20	4	0		1	0	1	0	1	1	1	0	4	1	1	0	0	0	0	1	0	1	1	0	1	1	0	1	0	1	1	1	1	0	1	0	1	0	0	0	0	1	1	1
838	2022-04-12 10:38:14	2011-11-26	10	5	0	20	4	1	Asma	1	1	0	0	1	1	1	0	3	0	0	0	0	0	0	0	0	1	1	0	1	1	0	1	0	1	0	0	0	0	1	0	1	0	0	0	0	0	0	0
840	2022-04-12 11:09:08	2015-04-12	7	1	0	20	4	0		1	0	1	0	1	0	1	0	3	1	0	0	1	0	1	0	0	1	1	0	1	0	0	0	1	1	0	1	0	0	1	1	1	0	0	0	0	1	1	0
841	2022-04-12 11:55:35	2012-05-16	9	4	0	20	4	0		1	0	0	0	1	1	1	0	3	0	0	0	0	0	0	0	0	1	1	0	1	1	0	1	0	0	0	0	1	0	1	0	1	0	1	1	0	0	0	0
842	2022-04-12 11:57:17	2012-01-20	10	5	0	25	5	0		1	0	1	1	1	1	1	0	5	1	0	0	0	0	0	1	0	1	0	0	1	1	0	1	0	1	0	0	0	0	1	0	1	1	0	0	0	0	0	0
843	2022-04-12 12:03:59	2011-09-03	10	5	0	25	5	0		1	1	1	0	1	1	1	0	4	1	0	0	1	0	1	1	1	1	0	1	1	1	0	1	0	1	1	1	1	0	1	0	1	0	1	1	1	1	1	0
847	2022-04-12 14:03:12	2011-10-11	10	5	0	26	5	0		1	1	1	1	1	1	1	1	6	1	0	0	0	0	0	0	1	1	0	1	1	1	0	1	1	1	0	0	0	0	0	1	1	1	0	0	0	0	0	0
848	2022-04-12 14:06:03	2015-12-14	6	2	0	26	5	0		1	1	1	0	1	1	1	0	4	1	1	0	0	0	0	0	0	1	1	0	1	1	1	1	0	0	0	0	0	0	1	0	1	0	0	1	0	0	0	0
850	2022-04-12 14:09:23	2015-12-17	6	1	0	20	4	0		1	0	0	0	0	0	1	0	1	0	0	0	0	0	0	0	0	1	0	0	1	0	0	0	0	0	0	1	0	1	0	0	0	0	0	0	0	1	0	0
851	2022-04-12 14:19:01	2015-07-13	6	1	0	26	5	0		1	0	1	1	1	1	1	0	5	1	0	1	0	0	0	0	1	1	0	1	1	1	0	1	0	0	0	0	0	0	0	0	0	0	0	0	0	0	0	0
855	2022-04-12 14:51:03	2012-02-16	10	5	0	26	5	0		1	0	1	0	1	0	1	0	3	1	0	0	1	0	1	1	1	0	0	0	0	1	0	1	0	1	0	0	1	0	1	0	1	1	0	0	0	1	0	1
857	2022-04-12 14:57:09	2012-02-02	10	5	0	10	2	0		1	0	1	0	1	1	1	0	4	1	0	0	0	0	0	0	0	1	1	0	1	0	0	0	1	0	0	1	0	0	0	0	0	0	0	1	1	1	1	0
859	2022-04-12 15:02:20	2015-11-18	6	1	0	20	4	1	TDAH / TOD	1	0	1	0	1	0	1	0	3	1	0	0	0	0	0	0	1	1	0	1	1	0	0	0	1	1	0	1	0	1	0	0	0	0	1	0	1	0	0	0
864	2022-04-12 17:31:54	2013-05-29	8	3	0	25	5	0		1	1	1	0	1	0	1	0	3	1	0	0	0	0	0	0	1	1	1	0	1	0	0	0	0	0	1	0	0	0	0	0	0	0	0	1	0	1	0	0
865	2022-04-12 17:42:59	2015-06-15	6	1	0	20	4	0		1	1	1	0	1	1	1	0	4	1	1	1	1	1	1	1	1	1	1	1	1	1	0	1	1	1	1	1	0	0	0	1	1	1	1	1	0	1	1	0
867	2022-04-12 18:05:00	2012-09-18	9	3	0	20	4	0		1	0	1	0	1	1	1	0	4	1	1	1	1	1	1	1	1	1	1	1	1	1	0	1	1	1	1	1	0	0	0	1	1	1	0	0	0	1	1	0
868	2022-04-12 18:13:11	2013-06-24	8	4	0	26	5	0		1	1	1	0	1	1	1	0	4	1	0	0	0	0	0	0	0	1	0	0	1	1	0	1	1	1	0	0	0	0	0	0	0	1	0	1	0	0	0	0
870	2022-04-12 18:42:28	2015-11-05	6	1	0	26	5	0		1	1	1	0	1	1	1	0	4	1	0	0	0	0	0	0	1	1	1	0	1	1	0	1	1	1	1	0	0	0	1	0	1	1	0	1	1	1	1	0
871	2022-04-12 19:11:03	2011-05-07	10	5	0	25	5	0		1	1	1	0	1	1	1	0	4	1	0	0	0	0	0	0	0	1	1	0	1	1	0	1	0	1	0	0	0	0	1	0	1	0	0	0	1	0	0	0
872	2022-04-12 19:18:05	2014-04-10	8	2	0	6	1	0		1	1	1	1	1	1	1	0	5	1	0	0	0	0	0	0	0	1	1	0	1	1	0	1	0	1	0	0	1	0	0	0	0	0	0	0	1	0	0	0
873	2022-04-12 19:22:31	2014-11-07	7	2	0	20	4	0		1	0	1	1	1	1	1	0	5	1	0	0	0	0	0	0	1	1	1	0	1	1	0	1	1	0	0	0	0	0	0	0	0	1	0	0	1	0	0	1
874	2022-04-12 19:59:10	2012-09-25	9	4	0	20	4	0		1	0	1	0	1	1	0	1	4	0	0	0	0	0	0	0	1	1	1	0	1	1	0	1	0	1	0	0	0	1	0	0	0	0	0	1	1	0	0	0
876	2022-04-12 20:19:58	2015-08-30	6	1	0	20	4	0		1	1	0	1	0	0	0	0	1	0	0	0	0	0	0	0	0	1	1	0	1	1	0	1	0	0	0	0	1	0	0	0	0	0	0	0	1	0	0	0
877	2022-04-12 20:44:49	2015-07-04	6	1	0	26	5	0		1	1	1	0	1	0	1	0	3	1	1	0	0	0	0	0	1	1	1	0	1	1	0	1	0	1	1	0	0	0	0	0	0	1	0	0	1	0	0	0
878	2022-04-12 20:51:07	2011-05-14	10	5	0	19	3	0		1	1	1	0	1	0	1	0	3	1	0	0	0	0	0	0	0	1	1	0	1	1	0	1	1	1	0	0	0	0	0	0	0	0	1	0	0	0	0	0
881	2022-04-12 21:34:24	2016-03-29	6	1	0	26	5	1	TEA	1	0	1	1	1	1	1	1	6	1	0	1	0	0	0	0	1	1	1	0	1	1	0	1	0	1	1	0	0	1	1	0	1	1	0	0	0	1	1	0
882	2022-04-12 21:35:03	2014-11-27	7	2	0	25	5	0		1	0	0	1	1	1	1	0	4	0	0	0	0	0	0	0	0	1	1	0	1	1	0	1	0	1	0	0	1	0	0	0	0	0	0	0	0	0	0	0
883	2022-04-12 23:35:58	2013-07-28	8	3	0	20	4	0		1	1	1	0	1	1	1	0	4	1	0	0	0	0	0	0	1	1	1	0	1	1	0	1	0	0	0	1	0	0	0	0	0	0	0	0	0	0	1	0
884	2022-04-13 07:47:09	2013-08-26	8	3	0	25	5	0		1	1	1	1	1	1	1	0	5	1	0	0	0	0	0	0	0	1	1	1	1	0	0	0	1	1	1	0	0	0	0	1	1	1	0	0	0	0	0	0
885	2022-04-13 08:19:07	2013-04-13	8	3	0	20	4	0		1	0	1	1	1	0	1	1	5	1	1	0	1	1	1	1	1	1	1	1	1	1	0	1	1	1	1	1	0	1	1	1	1	1	1	1	1	0	1	0
886	2022-04-13 10:15:00	2014-04-22	7	3	0	26	5	0		1	1	1	0	1	1	1	0	4	1	0	0	0	0	0	0	1	1	1	1	1	1	0	1	1	1	1	0	0	0	1	0	1	1	0	1	1	0	0	0
888	2022-04-13 11:21:31	2015-03-16	7	2	0	26	5	0		1	0	0	0	1	1	0	0	2	0	1	0	0	0	0	1	0	1	1	0	1	1	0	1	0	1	1	0	0	0	1	1	1	1	0	1	0	1	0	1
891	2022-04-13 13:30:06	2014-09-27	7	2	0	20	4	0		1	0	1	1	1	1	1	0	5	1	1	0	0	0	0	1	1	1	1	0	1	1	0	1	0	1	0	0	0	0	0	0	0	0	1	0	0	0	0	0
892	2022-04-13 13:49:33	2012-11-02	9	4	0	26	5	0		1	0	0	0	0	0	1	0	1	0	0	0	0	0	0	1	1	1	1	0	1	1	0	1	1	0	1	0	0	0	1	1	1	0	1	1	1	1	0	0
893	2022-04-13 14:27:55	2015-04-26	6	1	0	26	5	0		1	1	1	0	1	1	1	0	4	1	1	0	0	0	0	0	0	1	1	0	1	1	0	1	1	1	0	0	0	0	1	0	1	0	0	0	0	1	1	1
894	2022-04-13 15:36:19	2013-07-15	8	3	0	20	4	0		1	0	1	0	1	0	1	0	3	1	1	0	0	0	0	1	0	1	1	0	1	1	0	1	1	0	0	0	0	0	0	0	0	0	0	0	0	0	0	0
895	2022-04-13 16:25:24	2014-11-10	7	3	0	26	5	0		1	0	1	1	1	1	1	0	5	1	0	0	0	0	0	0	0	0	0	0	0	1	0	1	1	0	0	0	0	0	1	0	1	0	1	1	1	0	0	0
896	2022-04-13 18:30:11	2013-09-25	8	3	0	26	5	0		1	0	0	1	1	1	1	0	4	0	1	0	1	0	1	1	0	1	1	1	1	1	0	1	0	0	0	0	0	0	0	0	0	1	0	1	0	0	1	0
897	2022-04-13 18:30:28	2015-05-23	6	2	0	26	5	0		1	0	1	1	1	1	1	0	5	1	0	0	0	0	0	0	1	1	1	0	1	1	0	1	1	1	1	1	0	0	1	1	1	1	0	0	1	0	0	0
898	2022-04-13 18:39:23	2015-08-09	6	1	0	10	2	0		1	0	1	1	1	1	1	0	5	1	0	0	0	0	0	0	1	1	1	0	1	0	1	1	0	1	0	1	0	0	0	0	0	0	1	1	1	1	1	0
899	2022-04-13 20:05:51		6	2	0	26	5	0		1	1	1	1	1	0	1	0	4	1	0	0	0	0	0	1	1	1	1	0	1	1	0	1	0	1	0	0	0	0	0	0	0	1	0	0	0	0	0	0
900	2022-04-14 08:10:01	2013-01-08	9	4	0	20	4	0		1	1	1	0	1	1	1	0	4	1	0	0	0	0	0	1	1	1	1	1	1	1	0	1	0	1	1	0	0	0	0	1	1	0	0	1	1	0	0	0
901	2022-04-14 10:09:04	2015-08-30	6	3	0	25	5	0		1	0	1	1	1	1	1	1	6	1	0	1	0	1	1	0	0	0	0	0	0	0	0	0	0	0	0	0	0	0	1	0	1	0	1	0	0	0	0	0
902	2022-04-14 11:53:45	2011-08-15	10	5	0	20	4	0		1	0	1	0	1	1	1	0	4	1	1	0	0	0	0	1	0	1	1	1	1	1	0	1	0	0	1	0	0	0	0	0	0	1	1	0	1	1	1	0
903	2022-04-18 14:15:47	2012-02-02	10	5	0	25	5	0		1	1	1	0	1	1	1	0	4	1	0	0	0	0	0	1	0	1	0	0	1	1	0	1	0	1	0	1	1	0	0	0	0	1	1	0	1	1	0	1
905	2022-04-18 14:22:57	2011-11-01	10	5	0	25	5	0		1	0	1	0	1	1	1	0	4	1	1	1	0	0	0	0	1	1	1	1	1	1	0	1	0	1	1	0	1	0	0	0	0	1	0	0	0	1	0	0
906	2022-04-18 14:24:21	2011-07-08	10	5	0	25	5	0		1	1	0	0	1	0	1	0	2	0	1	1	0	0	0	1	1	0	1	0	0	1	0	1	0	0	1	1	0	0	0	1	1	1	0	0	1	0	0	0
907	2022-04-18 14:40:53	2011-05-16	10	5	0	25	5	0		1	1	1	0	1	0	1	0	3	1	0	0	0	0	0	0	1	0	0	1	1	1	0	1	0	0	0	0	1	0	0	0	0	0	0	1	1	0	0	0
908	2022-04-18 14:55:53	2011-02-28	11	5	0	25	5	0		1	0	1	1	1	1	1	0	5	1	1	0	0	0	0	0	0	1	0	0	1	1	0	1	0	1	0	1	1	0	0	0	0	1	0	0	1	0	1	1
909	2022-04-18 15:02:38	2011-04-18	11	5	0	25	5	0		1	1	0	1	1	1	1	1	5	0	1	0	0	0	0	1	0	1	0	0	1	1	0	1	0	0	1	0	1	0	0	0	0	0	0	0	0	1	0	1
910	2022-04-18 15:08:23	2011-10-02	10	5	0	25	5	0		1	1	1	0	1	1	1	1	5	1	0	0	0	0	0	0	0	0	0	0	0	0	0	0	0	0	0	0	1	0	0	0	0	0	0	0	0	1	0	1
911	2022-04-18 15:08:34	2012-02-17	10	5	0	25	5	0		1	1	1	1	1	1	1	1	6	1	1	0	1	1	1	1	1	1	1	1	1	1	0	1	1	0	0	1	1	1	1	1	1	1	1	1	0	1	0	1
912	2022-04-18 15:10:00	2011-06-15	10	5	0	25	5	0		1	0	0	1	1	1	1	1	5	0	1	1	0	0	0	1	1	1	1	1	1	1	0	1	1	1	1	1	1	1	1	1	1	1	1	1	1	1	0	1
913	2022-04-18 15:10:06		10	5	0	25	5	0		1	0	0	1	1	1	1	0	4	0	0	0	0	0	0	0	0	1	0	0	1	1	0	1	0	0	1	0	1	0	0	0	0	1	1	0	1	1	0	1
914	2022-04-18 15:12:00	2011-08-26	10	5	0	25	5	0		1	1	1	0	1	1	1	1	5	1	0	0	0	0	0	0	1	1	1	0	1	1	1	1	0	1	1	1	1	0	0	1	1	1	1	1	1	1	0	0
915	2022-04-18 15:13:30	2012-02-17	10	5	0	25	5	0		1	0	1	0	1	1	1	1	5	1	1	0	0	0	0	0	0	1	1	0	1	1	0	1	0	0	0	0	1	0	0	0	0	1	1	1	0	1	0	0
916	2022-04-18 15:15:57	2011-04-04	11	5	0	25	5	0		1	1	1	1	1	1	1	0	5	1	1	0	0	0	0	0	0	1	1	0	1	1	1	1	0	1	1	0	0	0	0	0	0	0	0	1	0	0	1	0
917	2022-04-18 15:45:50	2015-12-27	6	1	0	24	5	0		1	1	1	0	1	1	1	0	4	1	0	0	0	0	0	0	0	0	1	0	0	1	1	1	1	0	1	0	0	0	0	0	0	0	0	0	0	0	0	0
919	2022-04-19 13:41:43	2013-04-05	9	3	0	22	4	0		1	0	1	0	1	1	1	0	4	1	0	0	0	0	0	1	1	0	1	0	0	1	0	1	0	1	0	1	1	0	1	0	1	1	0	0	0	0	1	0
920	2022-04-19 14:42:57	2011-07-25	10	5	0	25	5	1	TEA e epilepsia	1	0	1	0	1	1	1	0	4	1	0	0	0	0	0	1	0	0	0	1	1	1	0	1	0	0	0	1	0	1	0	1	1	1	0	0	0	0	0	0
921	2022-04-19 16:06:52	2013-01-30	9	4	0	25	5	0		1	1	1	1	1	1	1	0	5	1	0	0	0	0	0	1	1	1	1	0	1	1	0	1	1	1	0	1	1	1	1	0	1	1	1	1	1	0	0	1
922	2022-04-19 16:09:40	2015-05-03	6	1	0	25	5	0		1	0	1	0	1	1	1	0	4	1	0	0	1	0	1	1	1	1	1	1	1	1	0	1	0	1	1	0	0	0	0	0	0	1	0	0	1	1	0	0
924	2022-04-19 18:21:09	2014-01-13	8	3	0	22	4	0		1	0	1	0	1	1	1	0	4	1	0	0	0	0	0	0	1	1	1	1	1	1	0	1	1	1	0	1	0	0	1	1	1	1	0	0	0	0	1	0
925	2022-04-19 18:23:43	2012-08-20	9	4	0	22	4	0		1	0	1	1	1	1	1	1	6	1	0	0	0	0	0	0	1	1	1	0	1	1	0	1	0	0	0	1	1	0	0	1	1	0	1	1	1	1	1	0
926	2022-04-19 18:26:04	2013-05-07	8	3	0	10	2	0		1	1	1	0	1	1	1	0	4	1	0	0	0	0	0	1	0	1	0	0	1	0	1	1	0	1	0	1	0	0	0	0	0	0	1	0	1	1	0	0
927	2022-04-19 18:45:33	2013-10-26	8	3	0	25	5	0		1	0	1	1	1	1	1	1	6	1	1	0	1	1	1	1	1	1	1	1	1	1	0	1	1	1	1	0	0	1	0	0	0	1	0	0	1	1	1	0
928	2022-04-19 18:47:18	2012-05-25	9	4	0	22	4	0		1	0	1	0	1	1	1	0	4	1	0	0	0	0	0	1	1	1	1	1	1	1	0	1	1	1	0	1	0	1	0	1	1	1	1	1	1	1	0	0
929	2022-04-19 18:51:41	2013-07-22	8	3	0	22	4	0		1	0	1	0	1	1	1	0	4	1	0	0	0	0	0	0	0	1	1	1	1	1	0	1	1	0	0	1	1	0	0	0	0	0	0	0	0	1	1	1
930	2022-04-19 19:01:14	2013-01-08	9	4	0	25	5	0		1	1	0	1	1	1	1	0	4	0	1	1	0	0	0	0	1	1	1	0	1	1	0	1	1	1	0	1	1	0	1	0	1	0	1	1	1	1	0	1
931	2022-04-19 19:05:26	2014-07-03	7	1	0	22	4	0		1	0	1	0	1	1	1	1	5	1	0	0	0	0	0	1	1	1	1	0	1	1	0	1	0	1	0	0	1	1	1	0	1	0	0	1	1	0	0	0
932	2022-04-19 19:12:53	2011-12-07	10	5	0	22	4	0		1	0	1	0	1	0	1	0	3	1	0	0	0	0	0	0	0	0	0	0	0	0	0	0	0	0	0	1	0	0	0	0	0	0	0	1	0	1	1	0
933	2022-04-19 19:16:43	2013-06-11	8	3	0	22	4	0		1	0	1	1	1	1	0	0	4	0	0	0	0	0	0	0	1	1	1	0	1	0	0	0	0	1	0	1	0	0	1	0	1	0	0	1	1	0	1	0
934	2022-04-19 19:19:56	2014-03-25	8	1	0	22	4	0		1	1	0	0	1	0	1	0	2	0	0	0	0	0	0	0	0	1	0	0	1	0	0	0	1	0	0	0	0	0	0	0	0	0	0	0	0	0	0	0
935	2022-04-19 19:21:03	2015-04-12	7	1	0	22	4	0		1	1	1	0	1	1	1	0	4	1	1	0	0	0	0	0	1	1	0	1	1	0	0	0	1	0	0	1	0	0	0	0	0	1	1	0	0	0	1	0
936	2022-04-19 19:23:24	2013-08-25	8	3	1	22	4	0		1	1	1	0	1	1	1	0	4	1	0	0	0	0	0	1	0	1	1	1	1	1	0	1	0	0	0	1	1	0	0	0	0	0	0	0	1	1	1	0
937	2022-04-19 19:31:52	2014-04-28	7	2	0	22	4	0		1	0	1	1	1	1	1	0	5	1	0	0	0	0	0	0	0	1	1	0	1	1	0	1	1	1	0	0	0	0	0	1	1	0	1	1	1	0	1	0
938	2022-04-19 19:33:36	2013-11-03	8	2	0	22	4	1	TEA	1	0	1	0	1	1	1	0	4	1	0	0	0	0	0	1	1	1	1	0	1	0	0	0	1	0	0	1	0	0	1	0	1	0	0	0	0	0	1	0
939	2022-04-19 19:42:08	2015-02-13	7	2	0	22	4	0		1	0	1	0	1	1	1	0	4	1	0	0	0	0	0	0	1	1	1	0	1	1	0	1	0	0	0	0	0	0	1	0	1	0	1	0	0	0	1	0
940	2022-04-19 19:57:05	2013-04-18	9	3	0	22	4	1	Alérgica	1	1	0	0	1	1	1	0	3	0	0	0	0	0	0	0	0	1	1	0	1	1	0	1	1	0	0	1	1	0	0	0	0	1	1	0	0	0	1	0
942	2022-04-19 20:02:12	2014-11-02	7	2	0	22	4	0		1	0	1	0	1	1	1	0	4	1	0	0	1	0	1	1	1	1	1	0	1	1	0	1	1	1	0	1	1	0	0	0	0	0	1	0	1	1	1	0
943	2022-04-19 20:13:38	2013-07-15	8	3	0	22	4	0		1	1	0	0	1	0	1	0	2	0	0	0	0	0	0	0	0	0	1	0	0	1	0	1	0	0	0	1	0	0	0	0	0	1	0	0	0	0	0	0
944	2022-04-19 20:20:57	2012-04-18	10	4	0	22	4	0		1	0	0	0	1	0	1	1	3	0	1	0	0	0	0	0	1	1	1	1	1	1	0	1	0	0	0	1	0	1	0	1	1	0	0	1	1	0	1	0
945	2022-04-19 20:30:00	2011-09-09	10	5	0	22	4	0		1	0	1	0	1	0	1	0	3	1	0	0	0	0	0	0	0	1	1	0	1	1	0	1	1	1	0	1	1	0	0	0	0	1	1	1	1	1	1	0
946	2022-04-19 20:36:39	2015-08-03	6	1	0	22	4	0		1	1	1	1	1	1	1	0	5	1	0	0	1	0	1	1	0	1	1	1	1	1	0	1	1	1	0	1	0	0	1	1	1	1	0	1	1	0	1	0
948	2022-04-19 21:18:48	2010-08-23	11	4	0	22	4	0		1	0	1	0	1	0	1	0	3	1	0	0	0	0	0	0	0	1	1	0	1	0	0	0	0	1	0	0	0	0	1	0	1	0	1	0	1	0	0	0
949	2022-04-19 21:23:59	2011-12-23	10	5	0	22	4	0		1	0	1	0	1	1	0	0	3	0	0	0	0	0	0	0	1	1	1	0	1	1	0	1	0	0	0	0	0	0	0	0	0	0	0	1	1	0	0	0
950	2022-04-19 21:25:55	2013-04-08	9	3	0	22	4	0		1	1	0	0	0	0	1	0	1	0	0	0	0	0	0	0	0	0	0	0	0	0	0	0	0	0	0	0	0	0	0	0	0	0	0	0	0	0	1	0
951	2022-04-19 21:30:33	2014-09-17	7	2	0	25	5	0		1	1	1	0	1	1	1	1	5	1	1	0	0	0	0	0	0	1	0	0	1	1	0	1	0	0	0	1	0	0	0	0	0	0	1	1	1	0	1	0
952	2022-04-19 22:08:26	2011-11-06	10	5	0	22	4	0		1	1	1	0	0	0	0	0	1	0	0	0	0	0	0	0	0	0	0	0	0	0	0	0	0	0	0	0	0	1	0	0	0	0	0	0	1	0	0	0
953	2022-04-19 22:18:40	2014-10-29	7	2	0	22	4	0		1	0	1	1	1	1	1	0	5	1	0	0	0	0	0	0	1	1	1	0	1	1	0	1	1	1	0	1	0	0	0	0	0	0	1	0	0	0	1	0
954	2022-04-19 22:35:52	2012-08-31	9	4	0	22	4	0		1	1	1	1	1	1	1	0	5	1	0	0	0	0	0	0	1	1	1	0	1	1	0	1	1	1	0	1	0	0	0	0	0	1	1	0	0	0	1	0
955	2022-04-19 23:18:58	2012-03-01	10	1	0	22	4	0		1	1	0	1	1	1	1	0	4	0	0	0	0	0	0	0	1	1	1	0	1	1	0	1	0	1	0	1	0	0	1	1	1	0	0	0	0	1	1	0
956	2022-04-20 08:48:41	2014-08-05	7	2	0	22	4	0		1	1	1	0	1	1	1	0	4	1	0	0	1	0	1	1	1	1	0	0	1	1	0	1	0	1	0	1	1	0	1	1	1	1	1	1	1	1	1	1
957	2022-04-20 09:47:10	2014-08-20	7	2	0	22	4	0		1	0	0	1	1	1	1	0	4	0	0	0	0	0	0	0	0	1	1	0	1	0	0	0	0	1	0	0	0	0	1	0	1	1	0	1	0	1	0	0
958	2022-04-20 11:14:47	2014-09-09	7	2	0	25	5	0		1	0	0	1	1	1	1	1	5	0	0	0	0	0	0	0	0	1	0	0	1	0	0	0	1	0	0	1	1	0	0	1	1	1	1	1	1	0	0	0
959	2022-04-20 12:37:29	2014-10-21	7	2	0	22	4	0		1	1	1	1	1	0	1	0	4	1	0	0	0	0	0	0	1	1	1	0	1	0	0	0	0	0	0	1	0	0	1	0	1	1	0	0	1	0	1	0
960	2022-04-20 18:13:06	2014-08-25	7	2	0	25	5	0		1	1	1	0	1	1	1	0	4	1	1	0	1	0	1	0	1	1	1	1	1	1	0	1	0	1	0	0	0	0	0	0	0	1	0	0	0	1	1	0
961	2022-04-20 18:20:05	2014-07-16	7	2	1	23	4	0		1	0	1	1	1	1	1	0	5	1	0	0	0	0	0	0	0	1	1	0	1	1	0	1	0	1	1	1	0	0	0	0	0	0	0	0	0	1	0	1
962	2022-04-20 20:43:30	2014-03-13	8	3	0	22	4	0		1	0	1	0	1	1	1	0	4	1	0	0	1	0	1	0	0	1	1	0	1	1	1	1	0	1	0	1	1	0	1	1	1	1	1	1	1	1	1	0
963	2022-04-21 00:29:58	2012-08-02	9	4	0	22	4	0		1	0	1	1	1	0	1	0	4	1	0	0	0	0	0	1	1	1	1	1	1	1	1	1	1	1	1	1	1	0	1	0	1	0	1	1	1	1	1	0
964	2022-04-21 06:02:55	2013-10-26	8	3	0	25	5	0		1	0	1	1	1	1	1	1	6	1	1	1	1	1	1	1	1	1	1	0	1	1	0	1	1	0	1	0	0	0	0	0	0	1	0	0	0	1	1	0
965	2022-04-21 11:17:09	2014-12-04	7	2	0	22	4	0		1	0	1	0	1	1	1	0	4	1	1	0	0	0	0	0	1	0	0	0	0	0	1	1	0	1	0	0	1	0	1	1	1	1	1	0	1	0	1	0
967	2022-04-21 11:40:07	2015-12-07	6	2	0	22	4	0		1	1	1	1	1	1	1	1	6	1	1	0	1	1	1	0	1	1	1	0	1	0	0	0	1	1	1	1	0	1	1	0	1	1	0	1	1	0	0	0
968	2022-04-21 13:51:27	2011-06-08	10	5	0	22	4	0		1	0	1	0	1	1	1	0	4	1	0	0	0	0	0	0	1	1	1	0	1	0	0	0	1	1	0	1	1	0	0	0	0	0	0	0	1	0	0	0
969	2022-04-21 16:30:10	2013-11-14	8	3	0	22	4	0		1	0	1	0	1	1	1	0	4	1	1	1	1	0	1	1	1	1	1	1	1	1	0	1	1	1	1	1	0	0	1	1	1	1	0	0	1	0	0	1
970	2022-04-21 17:01:09	2015-07-15	6	1	0	22	4	0		1	1	1	0	1	1	1	0	4	1	1	1	0	0	0	1	1	1	1	1	1	0	0	0	1	1	1	1	0	0	1	1	1	1	0	0	1	0	0	1
971	2022-04-22 16:14:19	2013-07-09	8	3	1	16	3	0		1	1	1	0	1	0	1	0	3	1	0	0	0	1	1	1	1	1	0	0	1	1	0	1	0	0	0	0	0	1	1	1	1	1	0	1	1	1	0	0
972	2022-04-22 16:20:15	2014-04-06	8	3	0	9	2	0		1	1	1	0	1	1	1	0	4	1	0	0	0	0	0	0	1	1	0	0	1	1	0	1	1	0	0	0	0	0	0	0	0	0	0	0	0	0	0	0
973	2022-04-22 16:22:20	2015-04-02	7	1	0	9	2	0		1	1	1	1	1	1	1	1	6	1	1	1	0	1	1	1	1	1	1	1	1	1	0	1	1	1	0	1	0	0	1	1	1	0	0	0	1	0	0	0
974	2022-04-22 16:22:30	2012-01-21	10	4	0	9	2	0		1	0	0	0	1	0	0	0	1	0	0	0	0	0	0	0	0	1	1	0	1	0	0	0	0	0	0	0	0	0	0	0	0	0	0	0	0	0	0	0
975	2022-04-22 16:24:55	2014-02-24	8	3	0	9	2	0		1	0	1	0	1	1	1	0	4	1	0	0	0	0	0	1	1	1	0	1	1	1	0	1	0	0	0	0	0	1	0	1	1	1	0	0	1	0	0	1
976	2022-04-22 16:25:02	2015-05-14	6	1	0	9	2	0		1	1	1	0	1	0	1	0	3	1	0	0	0	0	0	0	0	0	0	0	0	0	0	0	0	0	0	0	1	0	1	0	1	0	0	0	0	0	0	0
978	2022-04-22 16:36:40	2012-07-10	9	4	0	9	2	0		1	1	1	0	1	1	1	0	4	1	0	0	0	0	0	0	0	1	0	0	1	0	0	0	1	1	0	1	0	0	1	1	1	0	0	1	0	0	1	0
979	2022-04-22 16:42:24	2011-12-02	10	5	0	9	2	0		1	0	1	0	1	1	1	1	5	1	0	0	0	0	0	0	1	1	0	0	1	1	0	1	0	0	0	1	0	0	0	0	0	0	0	0	1	0	0	0
980	2022-04-22 16:44:31	2012-04-27	9	5	0	9	2	0		1	1	1	1	1	1	1	0	5	1	0	0	0	0	0	0	0	1	0	0	1	1	0	1	0	0	0	1	1	0	0	0	0	0	1	1	1	0	0	0
981	2022-04-22 16:54:12	2014-07-23	7	2	0	9	2	1	Ele não fala	1	0	1	0	1	0	1	0	3	1	0	0	0	0	0	0	0	0	0	0	0	1	0	1	0	1	1	1	1	0	0	1	1	0	1	1	1	0	1	0
982	2022-04-22 17:06:46	2013-08-23	8	3	0	9	2	0		1	1	1	0	1	1	1	0	4	1	0	0	0	0	0	0	1	1	1	0	1	1	1	1	1	0	0	1	0	0	0	0	0	1	1	0	1	0	1	0
983	2022-04-22 17:07:35	2013-09-28	8	3	1	16	3	0		1	1	1	0	1	1	1	0	4	1	1	0	0	0	0	1	1	1	1	1	1	1	0	1	1	1	1	0	0	0	0	1	1	1	1	0	1	0	0	0
984	2022-04-22 17:18:52	2016-01-16	6	1	0	9	2	0		1	1	1	0	1	1	1	0	4	1	0	0	0	0	0	0	0	1	0	0	1	1	0	1	1	1	0	1	1	0	1	1	1	0	0	1	0	0	0	0
985	2022-04-22 17:22:08	2015-04-24	6	1	0	9	2	0		1	1	0	1	1	1	1	0	4	0	0	0	0	0	0	0	1	1	1	0	1	1	0	1	1	0	1	0	0	1	0	0	0	0	1	1	0	0	0	0
986	2022-04-22 17:26:34	2013-11-15	8	3	1	16	3	0		1	0	1	0	1	0	1	0	3	1	1	1	0	0	0	1	1	1	0	0	1	0	1	1	0	0	0	1	0	0	0	0	0	0	0	0	0	0	0	0
987	2022-04-22 17:27:10	2012-07-06	9	3	0	9	2	0		1	0	1	0	1	1	1	1	5	1	0	0	0	0	0	0	1	1	1	0	1	1	0	1	0	0	0	1	1	0	0	0	0	0	1	0	0	0	0	0
988	2022-04-22 17:39:28	2011-12-12	10	5	0	9	2	1	Asma	1	0	1	1	1	1	1	0	5	1	0	0	0	1	1	0	1	1	0	0	1	1	0	1	1	0	1	1	0	0	0	0	0	1	0	0	0	1	1	0
989	2022-04-22 17:51:09	2011-09-13	10	5	0	9	2	0		1	0	1	1	1	1	1	0	5	1	0	0	0	0	0	0	1	1	1	0	1	1	0	1	1	0	0	0	0	0	0	0	0	0	0	0	0	0	1	0
990	2022-04-22 17:54:43	2012-07-19	9	5	0	9	2	0		1	0	1	0	1	1	1	0	4	1	0	0	0	0	0	0	0	1	1	1	1	0	0	0	1	0	0	0	0	0	0	0	0	0	1	0	0	1	0	0
991	2022-04-22 18:21:21	2014-07-07	7	2	0	9	2	0		1	1	1	1	1	1	1	0	5	1	0	0	0	0	0	0	0	1	0	0	1	0	0	0	1	1	1	0	0	1	1	0	1	0	1	1	1	0	0	0
992	2022-04-22 18:40:29	2011-12-07	10	5	0	9	2	0		1	0	1	0	1	1	1	0	4	1	0	0	0	0	0	0	1	1	0	0	1	1	0	1	0	0	0	0	0	0	1	0	1	0	1	1	0	0	0	1
993	2022-04-22 18:51:05	2013-12-31	8	3	0	9	2	0		1	0	1	0	1	1	1	0	4	1	0	0	0	0	0	0	0	1	1	0	1	1	0	1	0	1	0	0	0	0	0	0	0	1	0	0	0	1	0	1
994	2022-04-22 18:52:23	2014-04-25	7	3	0	9	2	0		1	0	0	1	1	1	1	0	4	0	0	0	0	0	0	0	0	0	0	0	0	0	0	0	1	1	0	1	0	0	0	0	0	1	1	0	1	1	1	0
995	2022-04-22 18:54:55	2013-08-07	8	3	0	9	2	0		1	1	1	0	1	1	1	0	4	1	0	0	0	0	0	0	1	1	1	1	1	1	0	1	1	1	0	0	0	0	0	1	1	0	1	1	1	1	1	1
996	2022-04-22 19:02:57	2013-03-30	9	4	0	9	2	0		1	1	1	0	1	1	1	0	4	1	0	0	1	0	1	0	0	1	1	0	1	0	0	0	0	1	1	1	1	0	1	0	1	0	1	0	0	1	1	0
997	2022-04-22 19:11:40	2016-03-19	6	1	0	9	2	0		1	0	0	0	0	0	0	1	1	0	0	0	0	0	0	0	0	0	0	0	0	0	0	0	0	1	0	0	0	0	1	0	1	0	0	1	0	0	0	0
998	2022-04-22 19:38:00	2015-10-06	6	1	0	9	2	0		1	0	1	0	1	1	1	0	4	1	0	0	0	0	0	0	1	1	1	0	1	1	0	1	0	1	1	1	1	0	1	0	1	0	0	0	0	1	1	0
999	2022-04-22 19:51:46	2011-08-09	10	5	0	9	2	0		1	1	0	1	1	0	1	1	4	0	0	0	0	0	0	0	0	1	0	0	1	1	0	1	1	0	0	1	0	0	0	0	0	0	0	0	0	1	1	0
1000	2022-04-22 20:12:49	2011-04-07	11	5	0	9	2	0		1	1	1	0	1	0	1	0	3	1	0	0	0	0	0	0	0	1	1	0	1	1	0	1	1	0	0	0	1	1	0	1	1	0	1	1	0	1	0	1
1001	2022-04-22 20:23:47	2014-08-28	7	2	0	9	2	0		1	0	1	0	1	1	1	0	4	1	0	0	0	0	0	0	1	1	1	0	1	1	0	1	1	1	1	1	0	0	0	0	0	0	0	1	0	1	0	0
1002	2022-04-22 20:28:52	2016-03-09	6	1	0	9	2	0		1	0	1	0	1	0	1	0	3	1	0	0	0	0	0	0	1	0	1	0	0	1	0	1	0	0	0	0	0	0	0	0	0	0	0	0	0	0	0	0
1003	2022-04-22 20:49:14	2012-03-30	10	5	0	9	2	0		1	1	1	1	1	1	1	0	5	1	1	1	0	0	0	1	1	1	1	0	1	0	0	0	0	1	0	1	0	0	0	0	0	0	0	0	1	1	0	0
1004	2022-04-22 20:56:35	2011-12-13	10	5	0	9	2	1	Problemas respiratórios	1	0	1	0	1	0	1	0	3	1	0	0	0	0	0	0	1	1	1	0	1	1	0	1	1	0	0	0	1	0	0	0	0	0	0	0	0	0	0	0
1005	2022-04-22 22:38:12	2012-12-24	9	4	0	9	2	0		1	0	0	1	1	1	1	0	4	0	0	0	0	0	0	0	0	1	0	0	1	1	0	1	0	0	0	1	0	0	0	0	0	0	0	1	0	1	0	0
1006	2022-04-23 09:16:01	2015-10-19	6	1	0	9	2	0		1	1	1	0	1	0	1	0	3	1	0	0	0	0	0	0	1	1	0	1	1	1	1	1	1	0	0	1	1	0	1	1	1	1	1	0	0	0	0	0
1007	2022-04-23 09:42:40	2015-10-11	6	1	0	9	2	1	Estrabismo	1	1	1	0	1	0	1	0	3	1	0	0	0	0	0	0	1	1	0	0	1	1	0	1	1	0	0	1	1	0	0	0	0	0	1	0	0	1	1	0
1008	2022-04-23 10:11:18	2015-12-28	6	1	0	9	2	0		1	1	1	0	1	1	1	0	4	1	0	0	0	0	0	0	1	1	1	0	1	1	0	1	1	0	0	1	1	0	0	1	1	0	0	0	0	1	1	0
1009	2022-04-23 10:57:16	2014-11-05	7	2	0	9	2	0		1	0	1	1	1	1	1	1	6	1	0	0	0	0	0	1	0	0	1	0	0	1	0	1	1	0	0	1	1	0	1	0	1	0	1	0	0	0	1	0
1010	2022-04-23 11:01:27	2015-01-30	7	2	0	9	2	1	Asma	1	0	1	0	1	1	1	0	4	1	0	0	0	0	0	0	0	1	0	0	1	1	0	1	1	1	0	1	1	0	0	0	0	0	0	1	0	1	1	1
1011	2022-04-23 12:15:09	2011-12-13	10	5	0	9	2	1	Problemas respiratórios	1	0	1	0	1	1	1	0	4	1	0	0	1	0	1	0	1	1	1	0	1	1	1	1	1	1	1	0	1	0	1	0	1	0	0	1	0	1	0	0
1012	2022-04-23 13:12:05	2014-11-06	7	2	0	9	2	1	Rinite alérgica	1	0	1	0	1	1	1	0	4	1	1	0	1	0	1	1	0	1	1	1	1	1	0	1	0	0	0	1	0	1	0	0	0	0	1	1	1	1	0	1
1013	2022-04-23 13:20:16	2014-01-15	8	2	0	9	2	0		1	0	1	1	1	1	1	1	6	1	0	0	0	0	0	0	1	1	0	1	1	1	0	1	0	1	0	1	0	0	1	0	1	0	0	1	0	1	0	0
1014	2022-04-23 14:16:35	2015-09-15	6	1	0	9	2	0		1	1	1	1	1	1	1	0	5	1	1	0	1	0	1	1	1	1	0	0	1	1	0	1	0	1	0	1	0	0	0	1	1	0	1	1	0	0	1	0
1015	2022-04-23 22:37:52	2012-08-08	9	4	0	9	2	0		1	1	1	0	1	1	0	1	4	0	0	0	0	0	0	0	0	1	0	0	1	1	0	1	0	0	0	1	1	1	0	0	0	0	0	1	1	0	0	0
1016	2022-04-24 09:09:46	2015-07-04	6	1	0	9	2	0		1	1	1	0	1	0	1	0	3	1	0	0	0	0	0	0	0	1	1	0	1	1	0	1	0	0	0	0	0	0	0	0	0	0	0	1	1	0	0	0
1017	2022-04-24 11:35:16	2014-11-12	7	1	0	22	4	0		1	1	0	1	1	1	1	0	4	0	0	0	0	0	0	0	1	1	1	0	1	1	1	1	0	1	0	1	1	1	0	1	1	1	1	0	1	0	0	0
1018	2022-04-24 14:19:49	2012-08-29	9	4	0	9	2	0		1	0	1	0	1	1	1	0	4	1	0	0	0	0	0	0	1	1	0	0	1	1	0	1	1	0	0	0	0	0	1	0	1	0	0	1	0	0	0	0
1019	2022-04-24 14:22:12	2013-05-07	8	3	0	9	2	0		1	1	1	0	1	1	1	0	4	1	0	0	0	0	0	0	1	1	1	0	1	1	0	1	1	1	0	1	0	0	1	0	1	0	0	1	0	0	0	1
1020	2022-04-24 15:34:24	2011-06-08	10	5	0	9	2	0		1	1	1	1	1	0	1	0	4	1	0	0	0	0	0	0	1	1	1	0	1	1	0	1	0	1	0	1	0	0	0	1	1	1	1	1	1	0	1	0
1021	2022-04-24 17:35:55	2012-07-02	9	4	0	25	5	0		1	0	1	1	1	1	1	0	5	1	0	0	0	1	1	0	0	0	0	0	0	1	0	1	0	0	0	1	0	0	0	0	0	0	0	0	0	1	0	1
1022	2022-04-24 18:08:23	2015-08-16	6	1	0	9	2	0		1	1	1	0	1	1	1	0	4	1	0	0	0	0	0	0	1	1	1	0	1	1	0	1	1	1	0	1	0	0	0	1	1	0	0	0	0	0	1	0
1023	2022-04-25 07:54:33	2014-06-03	7	2	0	9	2	1	Asma	1	0	1	1	1	0	1	0	4	1	0	0	0	0	0	0	1	0	0	1	1	1	0	1	0	1	1	0	0	0	0	0	0	1	1	0	0	1	0	0
1024	2022-04-25 09:34:57		10	5	0	23	4	0		1	0	1	0	1	1	1	0	4	1	0	0	0	0	0	1	1	0	0	0	0	0	1	1	1	1	0	0	0	0	1	0	1	0	0	0	1	0	0	0
1025	2022-04-25 10:14:46	2012-12-13	9	4	0	23	4	0		1	1	1	0	1	1	1	0	4	1	0	0	1	0	1	0	1	1	0	1	1	1	0	1	1	1	0	1	1	1	0	1	1	1	1	1	0	0	1	0
1026	2022-04-25 11:19:44	2011-07-12	10	5	0	22	4	0		1	1	1	0	1	1	1	1	5	1	0	0	1	0	1	0	1	1	0	0	1	1	0	1	0	1	0	1	0	0	0	0	0	0	0	0	0	1	1	0
1027	2022-04-25 11:34:12	2013-02-07	9	4	0	23	4	0		1	0	1	1	1	1	1	0	5	1	1	0	0	0	0	1	1	1	1	1	1	1	0	1	0	1	0	1	1	0	1	0	1	0	1	0	0	1	1	0
1028	2022-04-25 12:07:59	2015-01-20	7	1	0	23	4	0		1	0	1	1	1	1	1	0	5	1	0	0	0	0	0	0	0	0	0	0	0	0	1	1	0	0	0	0	1	0	0	0	0	1	1	0	0	0	0	0
1029	2022-04-25 12:50:03	2014-07-09	7	2	0	9	2	0		1	1	1	0	1	1	1	0	4	1	0	0	0	0	0	0	0	1	1	0	1	1	1	1	1	0	1	0	0	1	0	1	1	0	0	0	0	1	0	0
1030	2022-04-25 16:47:33	2012-08-29	9	4	0	21	4	1	Refluxo urinario	1	1	0	0	1	1	1	0	3	0	0	0	0	0	0	1	0	0	0	0	0	0	0	0	1	0	1	0	1	0	0	0	0	0	0	0	1	1	0	1
1031	2022-04-25 19:40:08	2014-04-02	8	2	0	23	4	0		1	1	1	0	1	1	1	0	4	1	0	0	0	0	0	1	0	1	1	0	1	1	0	1	1	1	1	0	1	0	1	0	1	0	1	1	1	1	1	0
1032	2022-04-25 21:57:07	2015-11-04	6	1	0	9	2	0		1	1	1	0	1	1	1	0	4	1	0	0	0	0	0	0	1	1	0	0	1	0	0	0	0	1	1	1	1	0	1	1	1	0	1	1	0	0	1	1
1034	2022-04-26 05:15:24	2015-04-09	7	1	0	22	4	0		1	1	1	1	1	1	1	0	5	1	0	0	0	0	0	0	0	1	1	0	1	1	0	1	1	1	0	1	0	1	1	1	1	0	1	1	1	0	1	1
1035	2022-04-26 12:53:58	2011-05-05	10	5	0	9	2	0		1	1	1	1	1	1	1	0	5	1	0	0	0	0	0	0	0	1	1	0	1	1	0	1	0	1	0	1	0	0	1	1	1	1	0	0	1	1	1	0
1036	2022-04-26 13:04:43	2011-10-04	10	5	0	9	2	0		1	1	1	1	1	1	1	0	5	1	0	0	0	0	0	0	0	1	0	0	1	1	0	1	0	1	0	1	1	0	0	0	0	0	0	0	1	0	0	0
1037	2022-04-26 13:11:47	2011-09-14	10	5	0	9	2	0		1	1	1	1	1	1	1	0	5	1	0	0	0	1	1	0	1	1	1	0	1	1	0	1	1	0	0	1	0	0	0	1	1	0	1	1	1	0	0	0
1038	2022-04-26 14:54:25	2013-08-18	8	3	0	9	2	0		1	1	1	0	1	1	1	0	4	1	0	0	0	0	0	0	1	1	0	0	1	1	0	1	0	1	0	0	0	0	0	0	0	0	1	0	0	0	0	0
1039	2022-04-26 17:14:38	2011-07-31	10	5	0	9	2	0		1	1	1	1	1	0	1	0	4	1	0	0	0	0	0	0	0	1	1	1	1	1	0	1	1	0	0	1	0	0	0	0	0	1	1	0	0	1	1	0
1040	2022-04-26 17:53:45	2011-10-28	10	5	0	9	2	0		1	1	1	1	1	1	1	1	6	1	0	0	1	0	1	0	1	1	1	1	1	1	0	1	1	1	0	0	0	0	0	0	0	0	0	1	0	0	0	1
1041	2022-04-26 18:07:34	2012-03-03	10	5	0	9	2	0		1	0	1	1	1	1	1	0	5	1	0	0	0	0	0	0	1	0	0	0	0	1	0	1	1	1	0	0	0	0	0	0	0	0	1	0	0	0	0	0
1042	2022-04-26 18:41:56	2011-07-16	10	3	0	22	4	0		1	0	1	0	0	1	1	0	3	0	1	0	0	0	0	1	0	1	1	1	1	1	0	1	1	0	0	0	1	0	0	0	0	0	1	1	0	0	0	0
1043	2022-04-26 19:59:28	2011-12-23	10	4	0	22	4	1	Bronquite asmática	1	0	1	0	1	0	0	0	2	0	0	0	0	0	0	0	0	0	0	1	1	0	0	0	1	0	0	0	0	0	1	0	1	0	0	0	0	0	1	0
1044	2022-04-26 20:28:44	2016-02-27	6	1	0	9	2	0		1	1	1	1	1	1	1	0	5	1	0	0	1	0	1	0	1	1	1	1	1	1	0	1	1	0	0	0	1	1	1	1	1	0	1	1	1	0	0	0
1045	2022-04-26 21:15:15	2011-06-23	10	5	0	9	2	0		1	1	1	1	1	1	1	1	6	1	1	0	1	1	1	1	1	1	1	1	1	1	1	1	1	1	1	1	1	1	1	1	1	1	1	1	1	1	1	1
1046	2022-04-26 21:20:14	2015-05-28	6	1	0	23	4	0		1	0	1	0	1	1	1	0	4	1	0	0	0	0	0	0	0	1	1	1	1	1	0	1	1	1	0	1	0	0	1	0	1	0	1	0	1	1	1	0
1047	2022-04-26 22:05:36	2012-03-19	10	5	0	25	5	0		1	1	1	1	1	1	1	0	5	1	1	0	0	0	0	1	1	1	1	0	1	0	0	0	0	1	0	0	0	0	1	0	1	1	0	1	0	0	1	0
1048	2022-04-26 22:43:38	2011-10-11	10	5	0	9	2	0		1	1	1	0	1	1	1	0	4	1	0	0	0	0	0	0	0	0	1	0	0	1	0	1	0	1	0	0	0	0	1	0	1	0	0	1	0	0	0	0
1049	2022-04-27 08:20:11	2013-08-01	8	3	1	16	3	0		1	1	1	1	1	1	1	0	5	1	0	0	0	0	0	1	1	1	0	1	1	0	0	0	0	0	0	1	0	0	0	1	1	0	0	0	0	0	0	0
1050	2022-04-27 09:34:07	2013-03-30	9	4	0	22	4	0		1	0	1	0	0	1	1	0	3	0	0	0	0	0	0	0	0	1	1	1	1	0	0	0	0	0	1	1	1	0	0	0	0	0	1	0	0	0	0	0
1051	2022-04-27 10:20:06	2013-03-20	9	5	0	22	4	1	TEA	1	0	1	0	1	1	0	1	4	0	0	0	0	0	0	0	1	1	1	1	1	0	0	0	1	1	0	1	0	0	1	0	1	0	0	0	1	0	0	0
1052	2022-04-27 12:21:05	2015-03-14	7	2	0	9	2	0		1	1	1	0	1	1	1	0	4	1	0	0	0	0	0	0	1	1	0	0	1	1	0	1	0	0	1	1	0	0	0	0	0	0	0	0	0	0	0	0
1053	2022-04-27 12:34:29	2012-01-26	10	5	0	9	2	0		1	1	1	1	1	1	1	0	5	1	0	0	0	0	0	0	1	1	1	0	1	1	0	1	0	0	0	1	0	0	1	0	1	0	1	1	1	0	0	0
1054	2022-04-27 13:01:08	2012-03-20	10	5	0	16	3	0		1	0	1	1	1	1	1	0	5	1	1	0	1	1	1	1	1	1	1	1	1	1	0	1	0	1	1	1	0	0	0	1	1	1	0	0	1	0	0	0
1055	2022-04-27 15:21:52	2011-11-09	10	5	0	18	3	0		1	0	1	1	1	1	1	0	5	1	0	1	1	1	1	1	1	1	1	0	1	1	0	1	0	1	0	0	0	0	1	0	1	1	0	0	1	0	1	0
1057	2022-04-27 16:33:06	2012-03-21	10	5	0	9	2	0		1	0	1	0	1	0	1	0	3	1	0	0	0	0	0	0	1	1	1	1	1	0	0	0	1	0	0	0	0	0	0	0	0	0	0	1	0	1	0	0
1058	2022-04-27 16:58:22	2016-02-21	6	1	0	9	2	0		1	1	0	1	1	1	1	0	4	0	0	0	0	0	0	0	1	1	1	1	1	1	0	1	0	0	0	0	0	0	0	0	0	0	0	1	0	0	0	0
1059	2022-04-27 17:32:31	2012-09-27	9	4	0	21	4	0		1	1	1	1	1	1	1	0	5	1	0	0	1	0	1	0	1	1	1	0	1	1	0	1	0	1	0	1	0	0	1	0	1	1	0	1	0	0	1	0
1060	2022-04-27 20:11:50	2011-08-21	10	5	0	9	2	1	Anciedade	1	1	1	0	1	1	1	0	4	1	0	0	0	0	0	0	0	1	1	0	1	1	0	1	1	1	0	0	0	0	0	0	0	1	1	0	0	0	1	0
1061	2022-04-27 22:26:27	2014-05-02	7	2	0	9	2	0		1	1	1	0	1	1	1	0	4	1	0	0	0	0	0	0	0	1	1	0	1	1	0	1	0	1	0	0	0	0	1	0	1	0	0	1	0	0	0	0
1062	2022-04-28 09:04:36	2014-09-07	7	2	0	25	5	0		1	1	0	1	1	1	1	0	4	0	0	0	0	0	0	0	0	1	1	0	1	1	0	1	1	1	0	0	0	0	0	1	1	1	0	0	0	0	0	0
1063	2022-04-28 09:59:10	2015-05-23	6	1	0	9	2	0		1	0	1	0	1	1	1	0	4	1	0	0	0	0	0	0	1	1	1	0	1	1	0	1	1	0	0	0	0	0	0	0	0	0	0	0	1	0	0	0
1064	2022-04-28 10:03:55	2015-05-28	6	1	0	9	2	0		1	0	1	0	1	1	1	0	4	1	0	0	0	0	0	0	0	0	1	0	0	0	0	0	1	1	0	1	0	0	0	0	0	0	0	0	1	1	0	0
1065	2022-04-28 10:24:32	2015-06-12	6	1	0	9	2	0		1	1	1	0	1	1	0	1	4	0	0	0	1	0	1	0	1	1	1	0	1	1	0	1	1	0	1	1	0	1	1	0	1	0	0	1	0	0	0	0
1066	2022-04-28 10:31:14	2013-09-18	8	3	0	9	2	0		1	0	1	0	1	1	1	0	4	1	0	0	0	0	0	0	0	1	1	0	1	1	0	1	1	1	0	1	0	0	0	0	0	0	0	0	1	1	1	0
1067	2022-04-28 11:26:02	2014-11-26	7	2	0	9	2	0		1	1	1	0	1	1	1	0	4	1	0	0	0	0	0	0	1	0	0	0	0	1	0	1	0	0	0	0	0	0	1	1	1	1	0	1	1	1	0	1
1068	2022-04-28 11:57:33	2013-05-08	8	3	0	9	2	0		1	1	1	1	0	1	1	1	5	0	0	0	0	0	0	0	1	1	0	0	1	1	0	1	1	0	0	0	0	0	0	0	0	0	1	0	0	1	1	0
1069	2022-04-28 12:23:49	2015-03-28	7	2	0	9	2	0		1	1	1	0	1	0	1	0	3	1	0	0	0	1	1	0	1	1	1	0	1	1	0	1	1	1	0	1	0	0	0	1	1	0	1	0	1	0	0	1
1070	2022-04-28 12:33:23	2015-04-20	7	1	0	9	2	0		1	1	1	0	1	0	1	0	3	1	0	0	0	0	0	0	0	1	1	0	1	0	0	0	1	0	0	0	0	0	0	0	0	0	0	0	0	1	0	0
1071	2022-04-28 18:41:20	2011-08-10	10	5	0	18	3	0		1	1	1	0	1	0	1	0	3	1	0	0	1	1	1	1	1	1	1	0	1	0	1	1	1	1	0	1	0	0	0	0	0	0	0	0	0	0	1	0
1072	2022-04-28 18:53:25	2014-06-04	7	2	0	9	2	1	Asma	1	0	1	0	1	0	1	0	3	1	0	0	1	0	1	0	0	1	0	0	1	1	0	1	1	1	0	0	0	0	1	0	1	1	0	1	1	1	0	0
1073	2022-04-28 19:27:35	2015-06-07	6	1	0	9	2	0		1	1	1	0	1	1	1	0	4	1	0	0	0	0	0	0	1	1	1	0	1	1	0	1	1	1	0	1	1	1	1	0	1	1	1	1	1	1	1	0
1074	2022-04-28 23:57:41	2015-06-18	6	1	0	9	2	0		1	0	1	0	0	0	0	0	1	0	0	0	0	0	0	1	1	1	0	1	1	0	0	0	1	0	0	0	0	0	0	0	0	0	0	1	0	1	0	0
1075	2022-04-29 10:11:59	2015-02-06	7	2	0	9	2	0		1	0	0	1	1	1	1	0	4	0	0	0	0	0	0	0	1	1	1	1	1	1	0	1	1	1	0	0	0	0	1	0	1	0	0	0	1	0	0	0
1076	2022-04-30 08:06:18	2014-05-03	7	2	0	9	2	0		1	1	1	0	1	1	1	0	4	1	0	0	1	0	1	0	1	1	1	0	1	1	0	1	1	1	0	0	0	0	0	0	0	0	1	0	0	0	0	0
1077	2022-05-01 01:27:11	2010-08-23	11	4	0	22	4	0		1	0	0	0	1	0	0	0	1	0	0	0	0	0	0	0	0	0	0	0	0	0	0	0	0	0	0	1	0	0	0	0	0	0	0	0	1	0	1	0
1078	2022-05-01 22:41:22	2013-07-10	8	3	0	20	4	1	Colesterol alto	1	1	1	1	1	1	0	1	5	0	1	0	0	0	0	0	1	1	1	0	1	0	0	0	0	1	0	0	1	0	0	0	0	0	1	0	1	0	0	0
1079	2022-05-02 09:40:52	2016-03-24	6	1	0	26	5	0		1	0	1	0	1	1	0	1	4	0	1	0	0	0	0	1	1	1	1	0	1	1	0	1	1	1	1	1	0	0	0	1	1	0	0	0	0	0	0	0
1080	2022-05-03 19:34:19	2012-03-02	10	5	0	9	2	0		1	1	1	0	1	1	1	0	4	1	0	0	0	0	0	0	0	1	1	0	1	1	0	1	1	0	0	0	0	0	1	0	1	0	0	0	1	0	0	0
1081	2022-05-04 14:13:33	2015-03-19	7	2	1	24	5	0		1	1	0	1	1	1	1	0	4	0	1	0	1	0	1	1	1	1	0	1	1	1	0	1	0	0	1	1	0	1	0	0	0	0	0	0	0	0	0	0
1083	2022-05-04 20:47:16	2012-01-14	10	5	0	8	2	0		1	1	0	1	1	1	1	0	4	0	0	0	1	0	1	1	0	1	1	1	1	1	0	1	0	0	0	1	1	0	0	0	0	0	1	1	1	1	0	0
1084	2022-05-04 20:52:56	2015-09-29	6	2	0	8	2	0		1	0	1	1	1	1	1	0	5	1	0	0	0	0	0	1	0	1	1	0	1	1	0	1	0	1	0	0	1	0	0	0	0	0	0	1	0	0	0	1
1085	2022-05-04 20:59:15	2013-09-16	8	3	0	8	2	0		1	0	1	0	1	1	1	0	4	1	0	0	0	0	0	0	1	1	1	1	1	0	0	0	0	0	0	1	0	1	0	0	0	0	1	1	0	0	1	0
1086	2022-05-04 21:07:49	2011-06-16	10	5	0	8	2	1	TDH	1	0	1	1	1	1	1	0	5	1	1	1	1	1	1	0	1	1	1	0	1	1	0	1	0	1	0	1	0	0	0	0	0	0	0	0	1	0	0	0
1087	2022-05-04 21:30:57	2014-02-20	8	3	0	8	2	0		1	0	1	1	1	1	1	0	5	1	0	0	0	0	0	0	0	1	1	1	1	1	0	1	1	0	1	1	1	1	0	0	0	1	1	1	1	0	1	0
1088	2022-05-05 08:53:50	2016-02-01	6	1	0	24	5	0		1	0	1	1	1	1	1	0	5	1	1	0	0	1	1	1	1	1	1	1	1	1	0	1	1	1	0	1	0	0	0	0	0	0	0	0	0	0	0	0
1089	2022-05-05 12:36:08	2014-07-07	7	2	0	8	2	0		1	1	1	1	1	1	1	0	5	1	0	1	1	0	1	1	1	1	1	0	1	1	0	1	1	0	1	1	0	0	0	0	0	0	0	0	1	0	1	0
1090	2022-05-05 12:37:37	2014-01-18	8	3	0	24	5	0		1	1	1	0	1	0	1	0	3	1	0	0	0	0	0	1	1	1	0	0	1	1	0	1	1	0	1	0	0	0	0	0	0	0	0	0	0	0	0	0
1091	2022-05-05 12:39:32	2013-08-16	8	3	0	24	5	0		1	0	1	0	1	0	1	0	3	1	0	0	0	0	0	0	0	1	1	0	1	0	0	0	1	1	0	1	1	0	1	0	1	1	0	1	0	0	0	0
1092	2022-05-05 12:49:11	2015-07-01	6	1	0	24	5	0		1	0	1	1	1	1	1	0	5	1	0	0	0	0	0	0	1	1	1	0	1	0	0	0	1	1	0	1	0	0	0	1	1	0	0	1	0	1	1	0
1093	2022-05-05 13:06:17	2011-11-29	10	5	0	24	5	1	TDHA	1	0	1	1	1	1	1	0	5	1	0	0	0	0	0	0	1	1	1	0	1	1	0	1	1	1	0	1	0	0	0	1	1	0	0	1	0	1	1	0
1094	2022-05-05 13:10:12	2015-08-05	6	1	0	24	5	0		1	0	1	0	1	1	1	0	4	1	0	0	0	0	0	0	1	1	0	0	1	0	1	1	1	1	1	0	0	0	0	1	1	0	0	0	1	0	0	1
1095	2022-05-05 15:40:32	2013-06-21	8	3	0	24	5	0		1	1	1	0	1	1	1	0	4	1	0	0	0	0	0	0	1	1	1	0	1	1	0	1	0	0	0	0	0	1	0	0	0	0	0	1	1	0	0	0
1096	2022-05-05 15:58:38	2014-09-20	7	2	0	8	2	0		1	0	1	1	1	0	1	0	4	1	0	0	1	0	1	0	1	1	1	1	1	1	0	1	1	1	0	1	0	0	1	0	1	0	1	0	0	0	0	0
1097	2022-05-05 16:26:39	2013-06-02	8	4	0	26	5	0		1	1	1	1	1	1	1	0	5	1	0	0	0	0	0	0	0	1	1	0	0	1	0	1	0	1	0	0	0	0	0	0	0	1	1	1	0	0	0	0
1098	2022-05-05 16:36:53	2015-12-08	6	1	0	26	5	0		1	0	0	0	1	1	1	1	4	0	0	0	0	0	0	0	0	0	1	0	0	0	0	0	1	1	1	0	0	1	1	1	1	1	0	0	0	1	0	0
1099	2022-05-05 16:41:38	2012-08-08	9	5	0	26	5	0		1	1	1	0	1	1	1	0	4	1	0	0	0	0	0	0	1	1	0	1	1	0	1	1	0	1	0	0	0	0	1	0	1	0	0	0	0	0	0	0
1100	2022-05-05 16:56:50	2015-07-20	6	2	0	26	5	0		1	1	1	1	1	1	1	0	5	1	0	0	0	0	0	1	1	1	1	0	1	1	0	1	1	1	0	0	1	0	0	1	1	0	1	0	1	0	0	0
1101	2022-05-05 17:05:09	2012-02-24	10	5	0	25	5	0		1	1	0	1	1	0	1	0	3	0	1	1	1	1	1	1	1	1	1	0	1	1	1	1	0	1	1	1	0	0	0	1	1	0	0	1	0	1	0	0
1102	2022-05-05 17:11:02	2015-05-15	6	1	0	26	5	0		1	1	1	0	0	0	1	0	2	0	0	0	0	0	0	0	0	1	0	0	1	1	0	1	1	1	1	0	0	0	0	1	1	1	0	0	0	0	0	1
1103	2022-05-05 17:16:50	2013-08-25	8	4	0	26	5	1	Puberdade precoce	1	1	1	0	1	1	1	0	4	1	0	0	0	0	0	0	1	1	1	0	1	1	0	1	1	1	1	0	0	0	1	0	1	1	0	1	0	0	0	1
1104	2022-05-05 17:53:20	2015-08-21	6	2	0	26	5	0		1	0	1	1	1	1	1	0	5	1	0	0	0	0	0	0	1	1	1	0	1	1	0	1	1	1	0	1	0	0	1	1	1	1	0	0	1	0	0	0
1105	2022-05-05 18:03:22	2014-07-28	7	2	0	26	5	0		1	0	1	1	1	1	0	1	5	0	0	0	0	0	0	1	0	1	1	0	1	1	0	1	1	1	0	0	0	0	0	0	0	0	0	1	0	0	0	0
1106	2022-05-05 18:47:24	2014-11-20	7	2	1	16	3	0		1	1	1	0	1	0	1	0	3	1	0	0	0	1	1	0	0	1	0	0	1	0	1	1	0	0	0	1	0	0	1	0	1	0	0	0	0	0	0	0
1107	2022-05-05 19:18:00	2013-04-17	9	4	0	26	5	0		1	0	1	0	1	0	1	0	3	1	0	0	0	0	0	0	0	1	1	0	1	1	0	1	0	1	0	0	0	0	1	0	1	1	0	0	0	0	0	0
1108	2022-05-05 19:18:45	2012-08-01	9	4	0	26	5	1	Bronquite asmática	1	0	1	0	1	0	1	0	3	1	1	0	1	0	1	1	1	1	1	1	1	1	1	1	1	1	0	1	0	0	0	1	1	0	1	1	0	0	1	0
1111	2022-05-05 20:08:27	2015-01-06	7	2	1	16	3	0		1	1	1	0	1	1	1	0	4	1	1	1	1	0	1	1	1	1	1	0	1	1	0	1	0	1	0	1	0	0	1	0	1	1	0	0	0	1	1	1
1112	2022-05-05 23:40:17		7	2	0	26	5	0		1	0	1	1	1	1	1	0	5	1	1	1	0	1	1	0	1	1	1	1	1	1	0	1	1	1	1	0	0	0	1	1	1	1	0	1	0	0	0	1
1113	2022-05-06 10:13:25	2011-09-18	10	5	0	24	5	0		1	1	1	0	1	1	1	0	4	1	0	0	0	1	1	0	0	0	0	0	0	1	0	1	0	1	1	0	1	0	0	1	1	0	1	0	0	1	0	0
1115	2022-05-06 10:38:27	2012-09-28	9	4	0	24	5	0		1	1	1	0	1	1	1	0	4	1	0	0	0	0	0	0	1	1	1	1	1	0	1	1	0	0	0	0	0	0	0	0	0	1	0	1	1	0	1	1
1116	2022-05-06 10:48:07	2015-06-23	6	1	0	24	5	0		1	0	1	1	1	1	1	0	5	1	0	1	0	0	0	0	0	1	1	1	1	1	0	1	1	1	0	1	0	0	1	1	1	1	0	1	1	0	0	0
1117	2022-05-06 10:48:35	2014-11-01	7	2	0	24	5	0		1	0	0	0	0	0	0	1	1	0	0	0	1	0	1	0	0	0	0	1	1	0	0	0	0	1	1	1	0	0	0	1	1	0	0	1	1	0	1	1
1118	2022-05-06 10:55:07	2013-01-30	9	4	0	24	5	0		1	1	1	0	1	1	1	0	4	1	1	1	0	0	0	1	0	1	1	0	1	1	1	1	0	1	0	1	1	1	1	0	1	0	1	0	1	1	1	0
1119	2022-05-06 10:56:55	2015-02-07	7	2	0	24	5	0		1	0	1	0	1	1	1	1	5	1	0	0	0	0	0	1	1	1	1	0	1	0	0	0	1	1	0	0	0	0	1	1	1	0	0	1	0	0	0	1
1120	2022-05-06 10:59:20	2013-04-04	9	3	0	24	5	0		1	1	0	1	1	1	1	0	4	0	0	0	0	0	0	0	1	1	1	0	1	0	0	0	0	1	0	0	0	0	1	0	1	0	0	1	0	0	0	0
1121	2022-05-06 11:04:24	2015-10-19	6	2	0	26	5	0		1	1	1	0	1	0	0	0	2	0	0	0	0	1	1	1	1	1	1	0	1	1	0	1	1	0	0	0	0	0	0	0	0	0	0	0	0	1	1	1
1122	2022-05-06 11:23:17	2011-11-02	10	5	0	24	5	1	Problema respiratório	1	0	0	0	1	0	1	0	2	0	0	0	0	0	0	1	0	0	0	0	0	1	0	1	0	0	0	0	0	0	0	0	0	0	0	0	0	0	0	0
1123	2022-05-06 11:49:30	2012-03-23	10	5	0	24	5	0		1	0	1	0	1	1	1	0	4	1	0	0	0	0	0	0	0	1	0	0	1	0	0	0	0	0	1	1	0	0	0	0	0	0	0	0	0	0	1	0
1124	2022-05-06 12:16:28	2011-09-18	10	5	0	24	5	0		1	1	1	1	1	1	1	0	5	1	1	0	0	0	0	0	0	1	1	0	1	1	0	1	0	1	1	0	0	0	0	0	0	1	0	1	1	1	0	0
1125	2022-05-06 12:18:23	2013-04-24	9	3	0	24	5	0		1	1	0	1	1	1	1	0	4	0	0	0	0	0	0	0	0	1	1	0	1	1	0	1	0	1	0	0	0	0	0	1	1	0	0	0	0	0	0	0
1126	2022-05-06 12:27:43	2014-08-19	7	2	0	24	5	0		1	1	1	0	1	1	1	0	4	1	0	0	0	0	0	0	0	1	1	0	1	1	0	1	0	1	0	1	1	0	1	1	1	0	0	1	0	1	0	0
1128	2022-05-06 12:33:11	2014-12-20	7	2	0	24	5	0		1	0	1	1	1	1	1	0	5	1	1	0	0	0	0	0	1	1	1	0	1	1	0	1	0	1	0	1	0	0	1	0	1	0	1	0	1	1	0	0
1129	2022-05-06 12:42:01	2015-02-05	7	2	0	24	5	0		1	1	0	0	1	1	1	0	3	0	0	0	0	0	0	0	0	1	0	0	1	1	0	1	1	0	1	0	0	0	0	1	1	1	0	1	1	1	0	1
1130	2022-05-06 12:44:01	2011-04-25	11	5	0	24	5	1	Síndrome de tourette	1	0	1	0	1	1	1	0	4	1	0	0	0	0	0	0	0	1	0	1	1	1	0	1	1	1	0	1	0	0	0	0	0	0	0	0	0	0	1	0
1131	2022-05-06 12:56:37	2012-02-18	10	5	0	24	5	0		1	0	0	1	1	1	0	1	4	0	1	0	0	0	0	0	0	1	1	1	1	1	0	1	0	0	0	0	0	1	1	1	1	0	0	0	1	1	0	0
1132	2022-05-06 13:36:28	2011-04-22	11	5	0	24	5	0		1	1	1	0	1	1	1	1	5	1	1	0	1	1	1	1	1	1	1	1	1	1	0	1	0	1	1	1	0	0	1	1	1	0	0	0	1	0	0	0
1133	2022-05-06 16:53:59	2013-09-02	8	3	0	24	5	0		1	1	1	0	1	1	1	0	4	1	1	0	0	0	0	0	1	1	1	0	1	1	0	1	1	1	0	1	1	0	1	0	1	0	1	0	0	0	0	0
1134	2022-05-06 17:02:40	2013-11-21	8	3	0	24	5	0		1	1	1	0	1	1	1	0	4	1	0	0	0	0	0	0	1	1	1	0	1	0	0	0	1	1	0	0	0	0	0	0	0	0	0	0	0	1	0	0
1136	2022-05-06 18:39:50	2013-04-29	9	2	0	24	5	0		1	1	1	0	1	1	1	0	4	1	0	1	0	1	1	1	1	1	1	0	1	1	1	1	1	1	0	1	1	0	0	1	1	0	0	0	0	0	1	0
1137	2022-05-06 18:54:23	2012-04-01	10	4	0	24	5	1	Asma	1	1	1	0	1	1	1	0	4	1	0	0	0	0	0	0	1	1	1	0	1	1	1	1	0	1	0	0	0	0	0	0	0	0	0	1	1	0	0	1
1138	2022-05-06 20:33:14	2015-07-05	6	1	0	24	5	0		1	1	1	0	1	1	1	0	4	1	0	1	0	1	1	0	1	1	1	0	1	1	1	1	1	1	0	1	0	0	0	0	0	0	0	0	0	0	1	0
1140	2022-05-06 21:21:48	2013-04-04	9	3	0	24	5	0		1	1	0	1	1	1	1	0	4	0	0	0	0	0	0	1	1	1	1	1	1	1	0	1	0	1	0	1	0	0	0	0	0	0	0	0	1	1	0	1
1141	2022-05-06 21:31:48	2011-06-23	10	5	0	8	2	0		1	1	1	1	1	1	1	1	6	1	1	0	1	0	1	1	1	1	1	1	1	1	0	1	0	1	0	0	0	0	1	0	1	0	0	1	1	0	1	0
1142	2022-05-06 21:41:07	2014-12-11	7	2	0	24	5	0		1	1	1	0	1	1	1	0	4	1	0	0	0	0	0	1	1	0	1	0	0	0	0	0	0	1	1	0	0	0	0	0	0	1	0	0	0	0	0	0
1143	2022-05-06 21:54:54	2011-06-13	10	5	0	24	5	0		1	0	1	0	1	1	1	0	4	1	1	0	0	0	0	0	1	1	1	1	1	1	0	1	0	1	1	0	0	0	0	0	0	1	0	0	1	0	0	0
1144	2022-05-07 01:17:03	2014-12-16	7	2	0	24	5	0		1	0	1	0	1	1	1	0	4	1	0	0	0	0	0	0	1	0	0	0	0	0	0	0	0	0	0	0	0	0	0	0	0	0	0	0	0	1	1	0
1145	2022-05-07 21:07:28	2012-01-11	10	5	0	24	5	0		1	0	1	0	1	1	1	0	4	1	0	0	0	0	0	0	1	0	1	1	1	1	0	1	0	1	1	0	0	1	1	1	1	1	0	0	0	0	1	1
1146	2022-05-08 16:40:26	2015-05-30	6	1	1	26	5	0		1	1	1	0	1	1	1	0	4	1	0	0	0	0	0	0	0	1	1	1	1	0	0	0	0	1	0	1	1	0	1	1	1	1	1	1	1	0	0	0
1147	2022-05-08 22:24:32	2015-01-25	7	2	0	24	5	0		1	0	1	1	1	1	1	0	5	1	0	0	0	0	0	0	0	1	0	0	1	1	1	1	0	1	1	1	1	0	1	0	1	0	0	1	1	1	0	0
1148	2022-05-09 16:34:28	2012-03-14	10	5	0	8	2	0		1	0	1	0	1	1	1	0	4	1	0	0	0	0	0	0	0	1	1	0	1	1	0	1	0	1	0	1	1	0	0	0	0	0	0	0	0	0	1	0
1149	2022-05-09 16:35:31	2011-04-30	11	5	0	8	2	0		1	1	1	1	1	1	1	0	5	1	0	0	0	0	0	0	1	1	1	0	1	1	0	1	1	0	0	1	0	0	0	0	0	0	0	0	1	1	1	0
1150	2022-05-09 16:38:07	2016-02-20	6	1	0	8	2	1	Deficiência - TEA	1	0	1	1	1	1	1	1	6	1	0	0	0	0	0	0	0	1	1	0	1	0	0	0	0	1	0	1	0	0	0	0	0	0	0	0	0	1	0	0
1151	2022-05-09 16:39:49	2011-09-03	10	4	0	8	2	1	Autista	1	0	1	0	1	1	0	0	3	0	0	0	1	0	1	0	0	1	1	0	1	1	0	1	1	1	0	1	0	1	0	1	1	0	1	0	0	0	1	0
1152	2022-05-09 16:40:29	2011-05-26	10	5	0	8	2	0		1	1	1	0	1	0	1	0	3	1	1	1	1	0	1	1	0	1	1	1	1	1	1	1	0	1	0	1	1	0	0	1	1	0	1	0	0	0	1	0
1153	2022-05-09 16:40:54	2013-11-10	8	3	0	8	2	0		1	1	1	0	1	1	1	0	4	1	0	0	0	0	0	0	0	0	1	0	0	0	0	0	0	1	1	1	1	0	0	0	0	0	0	1	1	0	0	1
1154	2022-05-09 16:44:52	2011-04-28	11	5	0	8	2	0		1	0	1	1	1	1	1	0	5	1	0	0	0	0	0	0	0	1	1	0	1	1	0	1	1	1	0	1	1	0	1	0	1	0	1	1	0	1	1	0
1155	2022-05-09 16:52:17	2013-03-21	9	4	0	8	2	0		1	1	1	1	1	1	1	0	5	1	0	0	0	0	0	0	0	0	1	1	1	1	0	1	1	0	0	1	0	0	0	0	0	0	0	0	0	1	1	0
1156	2022-05-09 16:54:25	2011-02-12	11	4	0	8	2	0		1	0	1	0	1	0	1	0	3	1	0	0	0	0	0	0	0	0	0	1	1	0	0	0	0	0	0	1	0	0	0	0	0	0	0	0	0	0	0	0
1157	2022-05-09 16:56:58	2012-05-06	10	4	0	8	2	1	Puberdade Precoce	1	1	1	1	1	1	1	0	5	1	0	0	0	0	0	0	0	1	1	0	1	0	0	0	0	1	0	0	0	1	1	0	1	0	0	1	0	0	0	0
1158	2022-05-09 17:00:07	2013-10-11	8	3	0	8	2	0		1	0	1	0	1	1	1	0	4	1	0	0	0	0	0	0	1	1	1	0	1	1	0	1	0	0	0	1	0	0	0	1	1	1	0	1	1	1	1	0
1159	2022-05-09 17:06:22	2011-09-12	10	3	0	8	2	0		1	0	1	0	1	1	1	0	4	1	0	0	0	0	0	0	0	1	1	0	1	0	0	0	1	0	0	1	0	1	1	1	1	0	1	0	1	0	1	0
1160	2022-05-09 17:08:25	2012-05-15	9	4	0	8	2	0		1	0	0	0	0	1	0	0	1	0	0	0	1	0	1	0	1	1	0	0	1	0	0	0	1	1	1	0	0	0	1	1	1	0	0	0	0	1	0	1
1161	2022-05-09 17:13:05	2014-08-27	7	3	0	8	2	0		1	0	1	0	1	0	1	0	3	1	0	0	0	1	1	1	1	1	1	0	1	1	0	1	0	0	1	0	1	0	0	0	0	0	0	0	0	0	0	1
1162	2022-05-09 17:36:30	2014-02-16	8	3	0	24	5	0		1	0	1	1	1	0	1	0	4	1	0	0	1	0	1	1	1	1	1	1	1	1	0	1	0	1	0	1	0	0	0	1	1	1	1	1	1	0	1	0
1163	2022-05-09 17:36:51	2011-07-28	10	5	0	8	2	0		1	0	1	1	1	1	1	0	5	1	1	0	0	0	0	0	1	1	0	0	1	1	1	1	1	1	1	1	1	1	1	0	1	0	0	0	0	1	1	1
1164	2022-05-09 17:38:18	2013-10-03	8	3	0	8	2	0		1	0	1	0	1	1	0	0	3	0	0	0	0	0	0	0	0	0	0	0	0	1	0	1	0	1	0	0	0	1	1	0	1	1	1	0	0	0	0	0
1165	2022-05-09 17:51:43	2011-09-15	10	4	0	8	2	0		1	1	1	0	1	1	1	1	5	1	0	0	0	1	1	0	1	0	0	0	0	0	0	0	0	1	1	1	1	0	0	1	1	1	0	1	1	0	0	1
1166	2022-05-09 17:58:05	2011-09-30	10	5	0	8	2	0		1	0	1	0	1	1	1	0	4	1	0	0	1	0	1	0	1	1	1	0	1	1	0	1	1	1	1	1	1	1	1	1	1	0	1	1	1	1	1	0
1167	2022-05-09 18:11:13	2015-02-14	7	2	0	8	2	0		1	1	1	0	1	0	1	0	3	1	0	0	0	0	0	0	0	1	1	0	1	1	0	1	1	1	0	1	1	0	0	0	0	0	0	0	0	0	1	0
1168	2022-05-09 18:28:13	2014-01-14	8	3	0	8	2	0		1	0	1	0	1	1	1	1	5	1	1	0	0	0	0	1	0	1	1	0	1	1	0	1	1	0	0	1	1	0	1	0	1	0	0	0	0	0	0	0
1169	2022-05-09 18:36:49	2012-08-04	9	4	0	8	2	0		1	0	0	0	1	1	1	0	3	0	0	0	0	0	0	0	1	1	1	0	1	0	1	1	0	1	0	1	1	1	0	1	1	0	0	0	1	0	1	0
1170	2022-05-09 18:45:32	2011-10-21	10	5	0	8	2	0		1	0	1	0	1	1	1	1	5	1	1	0	0	0	0	1	1	1	0	0	1	1	0	1	0	1	0	1	1	0	0	0	0	0	0	0	1	0	1	1
1171	2022-05-09 19:04:14	2010-12-16	11	4	0	8	2	0		1	1	1	0	1	1	1	0	4	1	0	0	0	0	0	1	0	1	1	1	1	0	1	1	0	1	0	1	1	0	1	0	1	0	0	0	0	0	0	0
1172	2022-05-09 19:11:37	2012-09-21	9	4	0	8	2	0		1	0	1	0	1	1	1	1	5	1	1	0	0	0	0	0	1	1	0	0	1	1	0	1	0	1	0	1	1	0	1	0	1	0	0	0	0	0	1	0
1173	2022-05-09 19:16:36	2015-01-17	7	2	0	24	5	0		1	0	1	0	1	1	1	0	4	1	0	0	0	0	0	0	1	1	1	1	1	1	0	1	0	0	0	0	0	0	1	1	1	1	0	1	0	0	0	1
1174	2022-05-09 19:32:28		6	1	0	8	2	0		1	1	1	0	1	1	0	0	3	0	0	0	0	0	0	1	1	1	1	0	1	1	0	1	0	1	0	1	0	0	0	0	0	0	0	0	0	1	0	0
1175	2022-05-09 19:33:35	2015-06-17	6	1	0	8	2	0		1	0	1	0	1	1	1	1	5	1	0	0	0	0	0	0	1	1	1	0	1	0	0	0	0	1	0	1	1	0	0	0	0	0	0	0	1	0	1	1
1176	2022-05-09 19:44:09	2014-09-16	7	2	0	8	2	0		1	1	1	0	1	0	0	0	2	0	0	0	0	0	0	0	0	1	1	0	1	0	0	0	1	1	0	1	0	0	0	0	0	0	1	0	0	1	1	0
1177	2022-05-09 19:55:09	2015-03-11	7	2	0	8	2	0		1	1	1	0	1	1	1	0	4	1	0	0	0	0	0	0	1	1	1	0	1	1	0	1	0	1	0	0	0	0	0	0	0	0	0	0	1	0	0	0
1178	2022-05-09 19:59:48	2015-05-22	6	1	0	8	2	1	TEA	1	0	1	1	1	1	1	0	5	1	0	0	0	1	1	0	1	1	1	1	1	1	0	1	1	0	0	1	0	0	0	0	0	0	0	0	1	0	0	0
1179	2022-05-09 20:23:22	2015-02-26	7	2	0	24	5	0		1	0	1	1	1	1	1	1	6	1	0	1	1	0	1	1	1	1	0	1	1	1	0	1	0	1	0	1	1	0	0	0	0	0	0	0	0	1	0	1
1180	2022-05-09 20:30:37	2012-04-03	10	4	0	8	2	0		1	0	1	0	1	1	1	0	4	1	0	0	0	0	0	0	0	1	1	0	1	0	0	0	0	1	0	1	0	0	0	1	1	0	0	0	0	0	0	0
1181	2022-05-09 20:42:47	2010-10-05	11	5	0	8	2	1	TEA	1	0	1	1	1	1	1	1	6	1	1	1	1	0	1	1	1	1	1	1	1	1	0	1	0	0	1	1	1	0	0	0	0	1	1	0	0	0	1	0
1182	2022-05-09 21:00:37	2015-06-09	6	1	0	8	2	0		1	1	1	0	1	1	1	0	4	1	1	0	0	1	1	0	1	1	1	0	1	1	0	1	1	0	0	0	1	1	0	0	0	1	0	0	0	0	1	0
1183	2022-05-09 21:21:37	2015-03-05	7	3	0	8	2	0		1	1	1	1	1	1	1	0	5	1	0	0	1	0	1	1	1	1	1	0	1	1	0	1	0	0	0	1	1	1	0	0	0	0	1	0	0	0	1	0
1184	2022-05-09 22:02:18	2014-01-02	8	3	0	8	2	0		1	1	1	0	1	1	1	1	5	1	0	0	0	0	0	1	1	1	1	1	1	1	0	1	0	1	0	1	1	0	0	0	0	0	0	0	1	0	1	0
1185	2022-05-09 22:02:39	2015-04-08	7	1	0	8	2	0		1	0	1	0	1	1	1	0	4	1	0	0	0	0	0	0	1	1	1	0	1	1	1	1	1	1	0	1	1	0	1	0	1	0	0	0	0	1	1	0
1186	2022-05-09 22:16:57	2012-02-14	10	5	0	8	2	0		1	0	1	0	1	0	0	0	2	0	0	0	0	0	0	0	0	1	0	0	1	0	1	1	0	0	1	1	1	0	0	0	0	0	0	0	0	0	0	0
1187	2022-05-09 22:37:44	2015-07-08	6	1	0	8	2	0		1	1	1	0	1	1	1	0	4	1	0	0	1	1	1	0	1	1	0	0	1	1	1	1	1	1	0	0	0	1	1	1	1	0	0	1	1	0	1	0
1188	2022-05-09 23:25:16	2015-06-22	6	1	0	24	5	0		1	0	1	1	1	1	0	1	5	0	0	0	0	0	0	0	1	1	1	0	1	0	0	0	0	0	0	0	1	0	0	0	0	1	0	0	1	1	0	1
1189	2022-05-09 23:41:46	2012-08-25	9	4	0	8	2	1	Renite	1	0	0	0	1	1	1	0	3	0	0	0	0	1	1	0	1	0	0	0	0	0	0	0	1	1	1	1	1	0	0	0	0	0	1	0	0	0	0	1
1190	2022-05-10 06:41:55	2011-06-17	10	5	0	8	2	0		1	1	1	0	1	1	0	1	4	0	0	0	1	0	1	0	1	1	1	0	1	1	0	1	0	1	0	1	0	1	0	0	0	0	1	0	0	0	0	0
1191	2022-05-10 07:14:43	2012-01-25	10	5	0	8	2	0		1	0	1	0	1	1	1	1	5	1	0	0	0	0	0	1	0	1	1	0	1	1	0	1	1	1	0	1	0	0	0	0	0	0	1	0	0	0	1	0
1192	2022-05-10 07:20:31	2014-02-25	8	3	0	8	2	0		1	1	1	0	1	0	0	0	2	0	0	0	0	0	0	0	0	1	0	0	1	1	0	1	1	1	0	1	0	1	1	0	1	0	0	0	0	0	0	0
1194	2022-05-10 08:45:37	2012-01-06	10	5	0	26	5	0		1	0	1	0	1	1	1	1	5	1	0	0	0	0	0	1	0	1	1	1	1	1	0	1	0	0	0	1	0	0	1	0	1	0	0	1	0	1	0	1
1195	2022-05-10 08:52:54	2015-12-10	6	2	0	26	5	0		1	1	1	1	1	1	1	1	6	1	0	0	0	0	0	1	0	0	0	0	0	1	0	1	0	1	0	1	0	0	0	0	0	0	0	0	0	0	0	0
1196	2022-05-10 09:11:22	2013-06-10	8	4	0	26	5	0		1	1	1	1	1	1	1	0	5	1	0	0	0	1	1	0	1	1	0	0	1	1	0	1	1	1	0	0	0	0	1	1	1	0	0	0	0	0	0	1
1197	2022-05-10 09:24:52	2014-07-26	7	3	0	26	5	0		1	0	1	0	1	0	1	0	3	1	0	0	0	0	0	0	0	1	1	0	1	1	0	1	0	1	0	1	0	0	0	1	1	0	1	1	1	0	0	0
1198	2022-05-10 10:28:26	2014-04-03	8	3	0	26	5	0		1	0	1	1	1	1	1	0	5	1	0	0	0	0	0	0	0	1	0	0	1	0	0	0	1	1	0	1	0	0	0	0	0	0	0	0	0	0	0	1
1199	2022-05-10 11:07:44	2013-09-27	8	3	0	8	2	0		1	1	1	0	1	1	1	0	4	1	0	0	0	0	0	0	0	1	1	0	1	1	0	1	0	0	1	1	0	0	0	0	0	0	0	0	0	1	1	1
1200	2022-05-10 11:14:50	2016-01-29	6	1	0	26	5	0		1	0	1	1	1	1	1	0	5	1	0	0	0	0	0	0	1	1	0	0	1	0	0	0	0	1	0	0	0	0	0	1	1	1	1	0	0	0	0	0
1201	2022-05-10 12:33:41	2011-05-24	10	5	0	8	2	1	Asma	1	0	1	0	1	1	1	0	4	1	0	0	0	0	0	0	0	1	1	0	1	1	0	1	1	1	1	1	0	0	0	0	0	1	0	0	0	1	1	0
1202	2022-05-10 13:42:58	2011-08-18	10	5	0	8	2	0		1	1	0	1	1	1	0	1	4	0	0	0	0	0	0	0	0	1	0	0	1	1	0	1	0	0	0	0	1	0	1	0	1	1	0	0	0	1	0	0
1203	2022-05-10 13:43:21	2011-07-13	10	5	0	26	5	0		1	0	1	1	0	1	1	0	4	0	0	0	0	0	0	1	0	1	0	0	1	1	0	1	0	1	1	0	0	1	1	0	1	1	1	0	1	1	0	0
1204	2022-05-10 14:05:53	2014-03-21	8	3	0	24	5	0		1	1	1	1	1	1	1	0	5	1	1	0	0	0	0	0	0	0	0	0	0	0	0	0	1	0	0	0	0	0	0	1	1	0	0	0	0	0	0	0
1205	2022-05-10 18:43:31	2014-01-26	8	3	0	24	5	0		1	1	0	0	1	0	1	0	2	0	0	0	0	0	0	0	0	0	0	0	0	1	0	1	0	0	1	1	1	0	1	0	1	1	1	0	1	0	1	0
1206	2022-05-10 18:57:54	2011-05-23	10	5	0	8	2	0		1	0	1	0	1	0	1	0	3	1	0	0	0	0	0	0	1	1	1	0	1	0	0	0	0	1	0	0	0	1	0	0	0	0	1	0	0	0	0	0
1207	2022-05-10 20:47:44	2013-09-10	8	4	0	26	5	0		1	0	1	0	1	1	1	1	5	1	0	0	0	0	0	0	1	1	1	0	1	1	0	1	0	1	1	1	0	0	1	0	1	0	0	0	0	1	1	0
1208	2022-05-10 21:21:48	2014-10-27	7	3	0	26	5	0		1	1	1	1	1	1	1	0	5	1	0	0	0	0	0	0	0	1	0	0	1	1	0	1	0	1	1	0	1	0	1	0	1	1	0	0	1	1	0	1
1209	2022-05-11 07:04:34	2014-08-25	7	2	0	8	2	0		1	0	1	0	1	0	0	0	2	0	0	0	0	1	1	1	1	1	1	0	1	1	1	1	1	1	1	1	1	1	1	1	1	0	1	1	1	1	1	0
1210	2022-05-11 09:11:03	2013-12-01	8	3	1	16	3	1	Síndrome de Li Fraumeni	1	0	1	1	1	1	1	1	6	1	1	1	1	1	1	1	1	1	1	1	1	1	0	1	1	0	0	0	0	0	0	0	0	0	0	0	0	0	0	0
1211	2022-05-11 09:17:10	2013-06-10	8	3	1	16	3	0		1	0	1	0	1	1	1	0	4	1	1	1	1	1	1	1	1	1	1	0	1	0	1	1	1	0	1	1	0	0	0	0	0	0	0	0	0	0	0	0
1212	2022-05-11 09:26:19	2013-03-12	9	4	1	16	3	0		1	0	1	0	1	1	1	0	4	1	0	0	1	0	1	0	0	1	1	0	1	0	0	0	0	1	1	0	0	0	0	0	0	1	0	1	0	1	0	0
1213	2022-05-11 09:44:05	2013-08-13	8	3	1	16	3	0		1	0	1	1	1	1	1	0	5	1	1	0	0	0	0	1	0	1	1	0	1	1	0	1	0	1	0	1	0	0	1	1	1	1	0	0	0	0	0	0
1214	2022-05-11 10:58:10	2014-01-02	8	3	1	16	3	0		1	0	1	1	1	1	1	1	6	1	0	0	0	0	0	0	1	1	1	1	1	1	0	1	0	0	0	1	1	1	0	0	0	1	0	1	0	1	1	0
1215	2022-05-11 11:11:55	2014-11-27	7	3	0	26	5	0		1	0	1	0	1	1	1	1	5	1	0	1	1	0	1	1	1	1	0	0	1	0	0	0	0	0	1	1	0	0	1	0	1	1	0	0	1	0	0	0
1216	2022-05-11 11:26:48	2013-09-16	8	3	0	24	5	1	Arretmia cardíaca	1	1	0	0	1	1	1	0	3	0	1	1	0	0	0	1	1	1	1	0	1	1	0	1	1	1	0	0	0	0	0	0	0	1	0	0	0	0	0	0
1217	2022-05-11 11:28:57	2011-10-06	10	5	0	8	2	0		1	1	1	0	1	1	0	1	4	0	0	0	0	1	1	0	0	1	1	0	1	0	1	1	1	0	0	1	1	0	0	1	1	0	1	0	0	0	1	0
1218	2022-05-11 11:30:43	2016-03-05	6	1	0	8	2	0		1	0	1	0	1	1	1	0	4	1	0	0	0	1	1	0	0	0	1	0	0	0	0	0	1	1	0	1	0	0	0	0	0	0	0	1	1	1	0	0
1219	2022-05-11 11:49:04	2013-07-26	8	3	1	16	3	0		1	1	1	1	1	1	1	1	6	1	1	0	0	0	0	0	1	1	1	0	1	1	0	1	0	1	0	1	0	1	0	0	0	1	1	1	1	0	0	0
1220	2022-05-11 11:52:32	2014-08-22	7	2	0	8	2	0		1	1	0	0	1	0	0	0	1	0	1	0	0	0	0	1	1	0	0	0	0	0	0	0	0	0	0	0	0	0	0	0	0	0	0	0	0	0	0	0
1221	2022-05-11 12:08:56	2013-06-23	8	3	0	8	2	0		1	1	1	0	1	0	0	0	2	0	0	0	0	0	0	0	1	1	1	0	1	1	1	1	1	1	0	1	0	0	0	0	0	0	1	1	0	0	1	0
1222	2022-05-11 12:29:54	2013-10-17	8	3	0	8	2	0		1	0	1	0	1	1	1	0	4	1	0	0	0	0	0	0	1	1	1	0	1	1	0	1	0	0	0	1	0	1	1	0	1	0	1	1	0	0	0	0
1223	2022-05-11 13:37:03	2012-04-25	10	4	0	16	3	1	Bronquite	1	1	1	1	1	1	1	1	6	1	1	1	1	1	1	1	1	1	1	0	1	1	0	1	0	1	0	0	0	0	0	1	1	0	0	1	1	1	0	0
1224	2022-05-11 13:37:04	2014-10-03	7	2	1	16	3	0		1	0	1	0	1	1	1	0	4	1	0	0	1	0	1	0	1	1	1	0	1	1	0	1	1	1	0	1	0	0	0	0	0	0	0	0	0	0	0	0
1225	2022-05-11 15:06:45	2016-02-25	6	1	0	8	2	0		1	0	0	0	1	0	1	0	2	0	0	0	0	0	0	0	0	1	1	0	0	1	0	1	0	0	0	0	0	0	0	0	0	0	0	0	0	0	0	0
1227	2022-05-11 16:10:22	2012-05-20	9	4	0	8	2	0		1	1	1	0	1	0	1	0	3	1	0	0	0	0	0	0	0	0	1	0	0	1	0	1	1	1	0	1	0	1	0	0	0	0	1	0	0	0	1	0
1228	2022-05-11 16:17:04	2014-09-24	7	2	1	16	3	1	Transtorno do Espectro Autista	1	0	1	1	1	1	1	0	5	1	1	1	1	1	1	1	1	1	1	0	1	1	0	1	0	0	0	0	0	0	0	0	0	0	0	0	0	0	0	0
1229	2022-05-11 16:25:32	2012-09-20	9	4	0	8	2	0		1	0	1	0	1	0	1	0	3	1	0	0	0	0	0	0	0	1	1	0	1	0	0	0	1	1	0	1	0	0	0	0	0	0	0	0	0	1	1	0
1230	2022-05-11 16:44:51	2012-02-14	10	4	0	8	2	0		1	0	1	0	1	1	1	0	4	1	0	0	0	0	0	0	0	1	1	0	1	1	0	1	0	1	0	1	0	0	0	0	0	0	0	0	0	0	1	0
1231	2022-05-11 17:01:21	2015-08-24	6	1	0	16	3	0		1	1	1	1	1	1	0	1	5	0	0	0	0	0	0	1	0	1	1	0	1	0	0	0	0	1	0	1	0	0	0	0	0	1	0	0	1	1	0	0
1232	2022-05-11 17:17:18	2014-06-28	7	2	0	8	2	0		1	0	0	0	1	0	1	0	2	0	0	0	0	0	0	0	0	1	1	0	1	1	0	1	0	0	0	0	0	0	0	1	1	0	0	0	0	0	0	0
1233	2022-05-11 17:46:54	2011-09-04	10	5	1	16	3	0		1	0	1	1	1	1	1	0	5	1	0	0	1	1	1	1	1	1	0	1	1	1	0	1	1	1	1	0	0	1	1	0	1	1	0	1	1	1	0	0
1234	2022-05-11 17:47:20	2014-05-06	8	3	0	26	5	0		1	1	0	0	1	1	1	0	3	0	1	0	0	0	0	0	1	1	1	0	1	1	0	1	0	1	0	0	1	0	1	0	1	0	1	0	0	0	0	0
1235	2022-05-11 17:56:54	2013-04-09	9	4	0	8	2	0		1	1	1	0	1	1	1	0	4	1	0	0	0	1	1	0	0	1	1	0	1	0	0	0	0	1	0	1	0	1	1	0	1	0	0	1	0	0	0	0
1237	2022-05-11 18:01:27	2012-08-17	9	4	0	8	2	0		1	1	0	0	1	0	0	1	2	0	0	0	0	0	0	0	0	0	0	0	0	0	0	0	0	0	0	1	0	0	0	0	0	0	0	0	0	1	1	0
1239	2022-05-11 18:30:21	2014-05-25	7	3	1	12	2	0		1	1	1	1	1	0	1	1	5	1	1	0	1	0	1	1	1	1	1	1	1	1	0	1	1	1	1	0	0	0	0	0	0	0	0	0	0	0	0	0
1240	2022-05-11 18:33:41	2015-03-04	7	2	1	7	2	0		1	1	1	1	1	1	1	1	6	1	0	0	0	0	0	1	1	1	1	1	1	0	0	0	1	1	1	0	0	0	0	0	0	0	0	1	0	1	0	0
1241	2022-05-11 18:50:34	2016-02-08	6	1	1	16	3	0		1	0	1	0	1	1	1	0	4	1	0	1	1	1	1	0	1	1	1	0	1	1	0	1	1	1	1	0	0	0	1	0	1	0	0	0	0	1	0	1
1242	2022-05-11 19:33:21	2014-09-03	7	2	0	8	2	0		1	1	1	0	1	1	1	0	4	1	0	0	0	0	0	0	0	1	1	0	1	1	0	1	0	1	0	1	0	0	0	0	0	1	0	0	0	1	1	0
1243	2022-05-11 19:37:15	2013-06-09	8	4	0	21	4	0		1	1	1	0	1	1	1	0	4	1	0	0	0	0	0	0	0	1	0	0	1	1	0	1	0	1	0	1	0	0	0	0	0	0	0	0	0	1	0	1
1244	2022-05-11 19:47:47	2014-10-05	7	1	0	8	2	0		1	1	1	1	1	1	1	0	5	1	0	0	0	0	0	0	1	1	1	0	1	1	0	1	1	0	0	1	0	0	0	0	0	0	0	1	0	0	1	1
1245	2022-05-11 19:53:51	2014-03-01	8	3	0	16	3	0		1	0	1	1	1	1	1	1	6	1	0	0	0	1	1	1	1	1	1	0	1	1	0	1	1	1	1	1	0	1	1	0	1	1	1	1	1	1	1	1
1246	2022-05-11 20:35:33	2013-09-02	8	3	0	8	2	0		1	0	0	1	1	1	1	0	4	0	1	0	1	1	1	1	1	1	1	1	1	1	0	1	0	1	1	1	0	1	0	1	1	0	1	1	0	0	1	0
1247	2022-05-11 20:41:48	2014-07-05	7	2	1	16	3	0		1	1	1	0	1	1	1	0	4	1	1	0	1	1	1	1	1	1	1	0	1	1	0	1	1	1	0	1	0	0	0	0	0	0	0	0	1	1	1	0
1248	2022-05-11 20:45:04	2015-01-14	7	2	0	8	2	0		1	0	0	0	1	1	1	0	3	0	0	0	0	0	0	0	0	0	0	1	1	1	0	1	1	1	0	1	0	0	0	1	1	0	0	1	1	1	1	0
1249	2022-05-11 20:49:24	2012-08-15	9	4	1	16	3	0		1	1	1	1	1	1	1	0	5	1	0	0	0	1	1	0	1	1	1	0	1	1	0	1	1	1	1	0	0	1	1	0	1	0	1	0	0	0	0	0
1251	2022-05-11 21:22:06	2013-10-05	8	3	0	24	5	0		1	1	1	1	1	1	1	0	5	1	1	0	0	0	0	1	1	1	1	1	1	1	1	1	0	1	0	1	0	0	0	0	0	1	0	0	1	1	1	1
1253	2022-05-12 07:09:56	2012-06-03	9	4	0	8	2	0		1	1	1	0	1	1	1	0	4	1	0	0	1	1	1	1	1	1	1	1	1	1	1	1	1	1	1	1	1	0	1	1	1	1	1	1	0	1	1	0
1254	2022-05-12 09:02:18	2012-12-16	9	4	0	23	4	0		1	0	1	0	1	1	1	0	4	1	1	1	1	0	1	1	1	1	1	1	1	1	1	1	1	1	0	1	1	0	1	0	1	1	0	0	0	0	1	0
1255	2022-05-12 10:21:03	2013-06-20	8	3	1	3	1	0		1	0	1	0	1	1	1	1	5	1	1	0	0	0	0	1	1	1	1	0	1	1	0	1	0	1	0	0	0	0	1	1	1	1	0	0	0	1	0	0
1256	2022-05-12 11:06:53	2015-02-09	7	2	0	26	5	0		1	0	1	1	1	1	1	0	5	1	0	1	1	0	1	1	1	1	1	0	1	1	0	1	1	0	1	0	0	0	0	0	0	0	0	0	0	0	0	0
1257	2022-05-12 11:20:45	2013-06-03	8	3	0	17	3	0		1	0	0	0	1	1	1	0	3	0	1	0	0	0	0	1	1	1	0	0	1	1	0	1	0	0	0	0	1	1	0	0	0	0	0	0	0	0	0	0
1259	2022-05-12 11:59:46	2012-11-12	9	4	0	17	3	0		1	0	1	0	1	1	1	0	4	1	0	0	1	0	1	1	1	1	1	1	1	1	0	1	1	1	1	0	0	0	0	0	0	1	0	0	0	0	1	1
1260	2022-05-12 12:46:33	2014-03-11	8	3	0	17	3	0		1	0	0	0	1	1	1	1	4	0	1	0	0	1	1	0	1	1	0	0	1	1	1	1	0	1	1	1	1	0	0	1	1	0	0	0	1	1	0	0
1261	2022-05-12 13:03:42	2011-09-30	10	5	0	23	4	0		1	1	1	1	1	1	1	0	5	1	1	1	1	0	1	1	1	1	1	0	1	1	1	1	0	0	0	0	0	0	0	0	0	1	1	0	0	0	0	0
1262	2022-05-12 13:26:04	2014-03-12	8	3	0	8	2	0		1	0	1	0	1	1	1	0	4	1	0	0	0	0	0	0	1	1	1	0	1	1	0	1	1	1	1	1	0	0	1	0	1	0	0	1	1	0	0	0
1263	2022-05-12 15:58:30	2012-05-01	10	4	1	5	1	0		1	0	1	0	1	1	1	0	4	1	1	1	0	0	0	0	0	1	1	1	1	1	0	1	1	1	1	1	0	0	1	0	1	1	0	0	0	0	1	0
1264	2022-05-12 18:17:17	2016-03-22	6	1	1	16	3	0		1	0	1	1	1	1	1	0	5	1	0	0	0	1	1	1	1	1	1	0	1	1	0	1	1	0	1	1	0	1	0	0	0	0	1	0	1	0	1	0
1265	2022-05-12 18:21:06	2015-12-10	6	1	0	24	5	1	Dermatite atópica	1	0	1	1	1	1	1	0	5	1	0	1	0	0	0	1	1	1	1	0	1	1	0	1	1	0	1	0	1	0	1	0	1	1	0	0	0	1	0	0
1266	2022-05-12 18:50:23	2013-12-26	8	3	0	8	2	0		1	0	1	0	1	0	0	0	2	0	0	0	0	0	0	0	0	1	1	0	1	0	0	0	0	1	1	1	0	0	1	0	1	0	1	0	0	0	1	0
1268	2022-05-13 00:54:34	2013-10-12	8	3	1	17	3	0		1	1	1	1	1	1	1	0	5	1	0	0	0	0	0	1	1	1	1	0	1	1	0	1	0	1	0	0	0	0	1	0	1	1	1	1	1	0	0	0
1269	2022-05-13 10:41:54	2012-01-27	10	5	1	17	3	0		1	1	1	1	1	1	1	0	5	1	0	0	0	0	0	1	1	0	0	0	0	1	0	1	1	1	1	1	1	0	1	1	1	1	0	0	1	0	0	0
1270	2022-05-13 12:32:01	2013-08-19	8	3	1	17	3	0		1	0	1	1	1	1	1	0	5	1	1	0	0	0	0	1	1	1	1	0	1	1	0	1	1	1	1	0	0	0	0	0	0	1	0	0	0	0	0	0
1271	2022-05-13 19:23:31	2013-04-09	9	3	1	22	4	0		1	1	1	1	1	1	1	0	5	1	1	1	1	0	1	1	1	1	1	1	1	0	1	1	1	0	0	0	0	1	0	0	0	0	1	0	0	0	0	0
1273	2022-05-13 20:22:15	2013-10-28	8	3	0	17	3	0		1	1	1	0	1	1	1	0	4	1	1	0	1	0	1	1	0	1	1	0	1	0	0	0	0	1	0	1	0	1	1	0	1	0	0	0	0	0	0	1
1274	2022-05-14 13:08:53	2014-04-14	8	3	1	23	4	0		1	1	1	1	1	1	1	0	5	1	1	0	0	0	0	0	1	1	1	0	1	1	0	1	0	1	1	0	0	0	0	0	0	1	0	0	1	0	0	0
1275	2022-05-14 20:26:01	2013-10-23	8	3	1	22	4	0		1	0	1	0	1	1	1	0	4	1	1	0	0	0	0	0	1	1	1	0	1	1	0	1	0	1	0	0	0	0	0	1	1	0	0	1	0	0	1	1
1276	2022-05-14 20:30:48	2012-06-15	9	4	0	16	3	0		1	1	1	0	1	0	1	0	3	1	0	0	1	0	1	1	1	1	0	1	1	1	0	1	0	1	0	1	0	0	0	0	0	0	0	0	0	0	0	0
1277	2022-05-14 23:05:37	2014-03-04	8	3	0	17	3	0		1	1	1	1	1	1	1	1	6	1	0	0	0	0	0	0	1	1	1	0	1	0	0	0	0	1	0	1	1	1	0	0	0	1	0	0	0	1	1	0
1278	2022-05-15 13:11:55	2015-08-29	6	1	0	24	5	0		1	1	1	1	1	1	1	0	5	1	1	1	0	0	0	0	1	1	1	1	1	1	0	1	1	1	0	1	0	0	1	1	1	1	0	1	1	1	1	0
1279	2022-05-15 18:04:07	2014-05-06	8	2	1	8	2	0		1	0	1	1	1	1	1	0	5	1	0	0	0	0	0	0	0	1	1	0	1	1	0	1	1	0	1	0	1	0	1	1	1	0	0	1	1	1	0	0
1280	2022-05-16 09:41:10	2014-07-13	7	2	0	16	3	1	Asma	1	0	1	1	1	1	1	1	6	1	0	0	0	0	0	0	1	1	1	0	1	0	0	0	0	1	1	1	0	0	0	0	0	0	0	0	0	0	0	0
1281	2022-05-16 09:51:44	2015-02-26	7	2	0	17	3	0		1	0	0	0	1	1	1	0	3	0	0	0	0	1	1	1	1	1	1	0	1	1	0	1	0	0	1	0	1	1	0	0	0	0	0	0	0	0	0	0
1282	2022-05-16 10:01:33	2013-05-13	9	4	0	17	3	0		1	0	1	1	1	1	1	0	5	1	0	0	0	0	0	0	0	1	1	0	1	1	0	1	0	0	0	0	1	0	0	0	0	0	0	0	1	0	0	1
1283	2022-05-16 10:10:23	2012-04-20	10	5	0	17	3	1	Asma	1	0	1	0	0	0	0	0	1	0	0	0	0	0	0	0	0	1	0	0	1	1	1	1	0	1	1	1	1	1	0	0	0	0	0	0	1	1	0	0
1284	2022-05-16 10:27:40	2015-01-08	7	2	0	17	3	0		1	1	1	0	1	1	1	0	4	1	0	0	1	1	1	0	0	1	1	0	1	0	0	0	1	0	0	1	0	0	0	0	0	0	0	0	0	0	0	0
1286	2022-05-16 11:10:17	2014-11-11	7	2	0	17	3	0		1	1	1	0	1	1	1	0	4	1	0	1	0	0	0	1	1	1	1	0	1	1	0	1	0	1	1	1	0	0	0	0	0	0	0	0	0	0	0	0
1287	2022-05-16 12:58:39	2013-07-25	8	3	0	21	4	0		1	1	1	0	1	1	0	0	3	0	0	0	0	0	0	0	0	1	1	0	1	1	0	1	0	1	0	0	1	0	1	0	1	0	0	0	0	0	0	0
1288	2022-05-16 13:22:17	2015-12-16	6	1	0	21	4	0		1	1	0	0	1	0	1	0	2	0	1	1	1	0	1	1	0	1	1	0	1	1	0	1	1	0	0	0	1	0	0	0	0	0	0	0	0	0	0	0
1289	2022-05-16 15:06:43	2011-08-30	10	5	0	7	2	0		1	1	1	0	1	1	1	0	4	1	0	0	1	0	1	1	1	1	1	0	1	1	0	1	1	0	1	1	1	0	0	0	0	0	0	1	1	0	0	0
1290	2022-05-16 15:39:20	2015-07-21	6	1	0	7	2	0		1	0	1	0	1	0	1	0	3	1	0	0	0	0	0	0	0	1	1	1	1	1	0	1	1	1	1	1	1	1	1	1	1	1	0	0	1	1	1	1
1291	2022-05-16 15:56:27	2011-10-16	10	5	0	7	2	0		1	0	1	1	1	1	1	0	5	1	0	0	0	0	0	0	1	1	0	0	1	1	0	1	0	1	0	0	0	0	0	0	0	0	0	0	0	0	0	0
1292	2022-05-16 16:28:01	2015-09-22	6	1	0	7	2	0		1	1	0	1	1	1	1	0	4	0	0	0	0	0	0	0	0	0	0	0	0	0	0	0	0	0	0	0	0	0	0	0	0	0	1	0	0	0	0	1
1293	2022-05-16 16:28:35	2014-02-11	8	3	0	21	4	0		1	1	0	0	1	1	1	0	3	0	1	0	0	0	0	1	1	1	1	0	1	1	0	1	0	1	1	1	0	0	0	0	0	0	0	0	0	0	0	0
1294	2022-05-16 16:37:22	2012-02-20	10	5	0	7	2	0		1	1	1	0	1	1	1	0	4	1	0	0	0	0	0	0	0	1	1	0	1	1	0	1	1	0	0	0	1	0	1	0	1	1	0	1	1	1	1	0
1295	2022-05-16 16:38:57	2011-02-15	11	4	0	7	2	0		1	0	1	0	1	0	1	0	3	1	0	0	0	0	0	0	0	1	1	0	1	0	0	0	1	1	0	0	0	0	0	0	0	0	1	0	0	0	1	0
1296	2022-05-16 16:39:11	2014-07-31	7	2	0	17	3	1	Bronquite	1	0	0	1	1	1	0	1	4	0	0	0	0	0	0	1	1	1	1	0	1	1	0	1	1	1	1	1	1	0	0	1	1	0	1	0	0	0	0	0
1297	2022-05-16 20:13:47	2013-09-19	8	3	1	22	4	0		1	1	1	0	1	1	1	0	4	1	0	0	0	0	0	0	0	1	1	1	1	1	0	1	1	0	0	0	0	1	1	0	1	0	1	1	1	0	0	0
1299	2022-05-17 12:06:28	2011-09-29	10	5	1	23	4	0		1	0	1	1	1	1	1	0	5	1	0	0	0	1	1	1	1	1	1	0	1	1	0	1	0	0	0	0	0	0	1	0	1	0	0	1	0	0	0	0
1300	2022-05-17 13:30:40	2013-06-24	8	3	1	16	3	0		1	1	1	1	1	1	1	0	5	1	0	0	1	0	1	0	1	1	1	0	1	1	0	1	0	0	0	1	0	1	0	0	0	0	0	1	1	0	0	0
1301	2022-05-18 10:52:45	2015-03-23	7	2	1	22	4	0		1	0	1	1	1	1	1	1	6	1	1	0	1	0	1	1	1	1	1	1	1	1	0	1	1	1	1	0	0	1	1	1	1	1	0	0	1	0	0	0
1302	2022-05-18 16:09:27	2014-02-14	8	3	0	7	2	1	Riniti alergica	1	0	1	1	1	1	1	1	6	1	0	0	0	0	0	0	0	1	0	0	1	1	0	1	0	1	0	1	0	0	1	0	1	0	0	1	0	1	1	1
1303	2022-05-18 18:23:48	2015-05-08	7	2	0	23	4	0		1	0	1	0	1	1	1	1	5	1	1	0	0	0	0	1	1	1	1	0	1	0	0	0	1	1	1	0	0	1	1	0	1	0	0	0	1	0	0	0
1304	2022-05-18 18:55:57	2015-05-27	6	1	0	23	4	0		1	0	1	0	1	1	1	0	4	1	1	0	0	0	0	1	1	1	1	0	1	1	0	1	1	1	0	1	0	0	0	1	1	1	0	0	0	1	1	0
1305	2022-05-18 19:09:05	2015-02-17	7	1	0	23	4	0		1	0	0	1	0	1	1	1	4	0	0	0	0	0	0	0	1	1	0	0	1	1	1	1	1	1	1	1	1	1	1	1	1	1	1	1	1	1	1	0
1306	2022-05-18 19:26:56	2015-05-12	7	1	0	23	4	1	Bronquits	1	0	1	0	1	1	1	0	4	1	0	0	1	1	1	0	1	1	1	1	1	1	0	1	1	1	1	1	1	0	1	1	1	1	0	1	1	0	0	0
1307	2022-05-18 19:36:21	2015-10-26	6	2	0	26	5	0		1	0	0	1	1	1	0	0	3	0	0	0	0	0	0	1	1	1	0	0	1	1	0	1	1	1	0	0	1	0	1	0	1	1	0	0	1	1	1	0
1308	2022-05-18 20:14:47	2014-09-14	7	1	0	23	4	0		1	1	1	0	1	1	1	0	4	1	1	0	1	0	1	1	1	1	1	1	1	1	0	1	0	1	0	0	0	0	1	0	1	0	0	0	1	0	0	0
1309	2022-05-18 20:15:06	2013-10-13	8	3	0	23	4	0		1	0	1	0	1	1	1	0	4	1	1	0	0	0	0	1	0	1	0	0	1	1	0	1	0	1	0	0	1	0	1	1	1	0	0	0	1	0	0	0
1310	2022-05-18 20:23:33	2013-06-13	8	4	0	23	4	0		1	0	1	0	1	1	1	0	4	1	1	0	0	0	0	0	1	1	1	0	1	1	0	1	0	1	0	0	0	0	1	0	1	0	0	1	0	0	0	1
1311	2022-05-18 20:25:19	2013-04-29	9	3	0	7	2	1	Bronquite asmática	1	0	1	0	1	0	1	0	3	1	0	0	0	0	0	0	0	1	1	0	1	0	0	0	1	1	0	1	0	0	0	0	0	1	0	0	0	0	1	0
1312	2022-05-18 20:36:23	2013-06-27	8	3	0	24	5	0		1	1	1	1	1	0	1	0	4	1	0	0	1	0	1	1	1	1	0	0	1	1	0	1	1	1	1	1	0	0	1	0	1	0	0	0	1	1	0	0
1313	2022-05-18 21:05:01	2015-01-01	7	2	0	23	4	0		1	0	1	0	0	1	0	0	2	0	0	0	0	0	0	0	0	1	0	0	1	0	0	0	0	1	0	1	0	0	1	1	1	0	1	1	0	0	0	0
1314	2022-05-18 21:25:46	2013-05-31	8	3	0	7	2	0		1	0	1	1	1	1	1	1	6	1	1	1	1	0	1	1	0	1	1	1	1	1	0	1	1	1	0	1	0	0	0	0	0	0	0	0	0	0	0	0
1315	2022-05-18 22:57:14	2011-10-20	10	5	0	7	2	0		1	1	0	0	1	0	0	0	1	0	0	0	0	1	1	0	0	1	1	0	1	1	0	1	1	0	0	1	0	0	0	0	0	1	0	0	0	0	1	0
1316	2022-05-19 00:07:53	2013-10-05	8	3	0	7	2	0		1	1	1	0	1	1	1	0	4	1	0	0	0	0	0	0	0	0	1	0	0	0	0	0	1	0	0	0	0	0	0	0	0	0	0	1	1	0	0	0
1317	2022-05-19 14:58:10	2015-09-09	6	1	0	7	2	0		1	0	1	1	1	1	1	0	5	1	0	0	0	1	1	0	1	1	1	0	1	1	1	1	1	1	0	0	0	0	0	0	0	0	0	0	0	1	0	0
1318	2022-05-19 15:49:19	2012-08-27	9	4	0	8	2	0		1	0	0	0	1	1	1	0	3	0	1	1	0	0	0	0	1	1	1	0	1	1	0	1	0	0	0	1	0	0	0	0	0	1	0	1	0	1	1	1
1319	2022-05-19 18:50:16	2015-12-25	6		0	23	4	0		1	0	1	0	1	1	1	0	4	1	1	0	1	0	1	1	1	1	1	0	1	1	0	1	0	1	0	1	0	0	0	0	0	1	0	1	0	0	1	1
1320	2022-05-19 19:51:50	2013-02-14	9	4	0	7	2	0		1	0	1	0	1	1	1	0	4	1	0	0	1	0	1	1	0	1	1	0	1	1	0	1	0	1	0	1	0	0	1	0	1	0	0	0	0	1	1	1
1321	2022-05-19 20:12:58	2012-05-20	9	4	0	7	2	0		1	1	0	1	1	1	1	1	5	0	0	0	0	0	0	0	1	1	1	1	1	1	0	1	1	1	1	1	1	1	0	0	0	1	0	1	1	1	1	1
1322	2022-05-19 21:05:23	2012-06-05	9	4	0	7	2	0		1	1	1	0	1	0	1	0	3	1	0	0	0	0	0	0	0	1	0	0	1	0	0	0	0	1	0	1	0	0	0	1	1	0	0	0	0	1	1	0
1324	2022-05-19 22:30:01	2013-02-11	9	4	0	7	2	0		1	0	1	0	1	1	1	0	4	1	1	0	0	0	0	0	0	1	0	0	1	0	0	0	1	1	0	1	0	1	0	0	0	0	0	0	0	0	0	0
1325	2022-05-20 09:08:47	2016-03-18	6	1	0	23	4	0		1	0	1	0	1	0	1	0	3	1	0	0	0	0	0	0	1	1	1	0	1	1	0	1	1	0	0	1	0	0	0	1	1	0	1	0	0	0	1	0
1326	2022-05-20 09:42:10	2013-11-05	8	3	0	7	2	0		1	1	1	0	1	0	1	0	3	1	0	0	0	0	0	0	0	1	1	0	1	0	0	0	1	1	0	0	0	0	0	0	0	0	0	0	0	0	0	0
1327	2022-05-20 11:15:42	2013-01-20	9	4	0	7	2	0		1	0	1	0	1	1	1	1	5	1	0	0	1	0	1	0	1	1	1	0	1	1	0	1	1	0	0	1	0	0	0	0	0	0	0	0	0	1	0	0
1328	2022-05-20 13:21:41	2012-12-17	9	4	0	7	2	0		1	0	0	0	1	0	1	0	2	0	0	0	0	0	0	0	0	1	0	0	1	0	0	0	0	0	0	0	0	1	0	0	0	0	1	1	1	1	0	0
1329	2022-05-20 17:03:06	2012-07-18	9	4	0	7	2	0		1	1	1	0	1	1	1	0	4	1	0	0	0	0	0	0	0	0	1	1	1	1	0	1	1	1	0	0	0	0	0	0	0	0	0	0	0	0	1	0
1330	2022-05-20 17:03:46	2012-02-29	10	4	0	7	2	1	Asma riniti alergica	1	0	1	0	1	1	0	1	4	0	1	1	1	0	0	0	1	1	1	0	1	0	0	0	1	1	1	0	0	0	0	0	0	0	0	0	0	1	1	0
1331	2022-05-20 17:09:04	2013-08-22	8	3	0	7	2	0		1	1	1	0	1	1	1	0	4	1	0	0	0	0	0	0	1	1	1	0	1	1	0	1	0	0	1	0	0	1	0	0	0	1	0	1	1	1	1	0
1333	2022-05-20 17:24:29	2013-05-03	9	3	0	7	2	0		1	1	1	1	1	1	1	0	5	1	0	0	0	0	0	1	1	1	1	0	1	1	0	1	1	1	0	1	0	0	1	0	1	0	1	1	0	0	0	0
1334	2022-05-20 17:44:03	2011-09-10	10	5	0	7	2	0		1	0	0	1	1	0	1	0	3	0	1	1	0	0	0	1	0	1	1	0	1	0	0	0	0	1	0	0	0	0	1	0	1	0	1	1	0	0	0	0
1335	2022-05-20 17:57:13	2015-09-04	6	1	0	7	2	0		1	0	1	0	1	1	1	0	4	1	0	0	0	0	0	0	0	1	1	0	1	0	0	0	1	0	0	0	1	0	0	0	0	0	1	0	0	0	1	0
1336	2022-05-20 18:06:31	2012-04-30	10	4	0	7	2	0		1	0	1	0	1	0	1	0	3	1	0	0	0	0	0	0	1	1	0	1	1	0	0	0	1	0	0	1	1	0	0	0	0	0	1	1	0	1	1	0
1337	2022-05-20 18:08:38	2015-06-13	6	1	0	7	2	0		1	1	1	0	1	1	1	0	4	1	0	0	1	0	1	0	1	1	1	0	1	1	0	1	0	0	0	0	1	0	0	0	0	0	0	1	0	1	0	0
1338	2022-05-20 18:11:27	2013-10-13	8	3	0	7	2	0		1	0	1	1	1	1	1	1	6	1	0	0	0	0	0	1	1	1	1	1	1	1	1	1	1	1	0	1	1	0	1	1	1	0	1	1	0	0	1	1
1340	2022-05-20 18:24:38	2010-07-03	11	5	0	7	2	0		1	0	1	0	1	0	1	0	3	1	1	0	1	0	1	0	1	1	0	1	1	0	1	1	1	0	0	1	0	0	0	0	0	0	1	1	1	0	1	1
1342	2022-05-20 18:52:28	2015-05-24	6	1	0	7	2	0		1	0	1	1	1	1	1	0	5	1	0	0	0	0	0	1	1	0	1	1	1	0	0	0	1	1	0	1	0	0	1	0	1	0	1	1	1	1	1	0
1343	2022-05-20 18:55:12	2011-08-19	10	5	0	7	2	0		1	0	1	1	1	1	1	0	5	1	0	0	0	0	0	0	0	1	1	0	1	1	0	1	1	1	0	1	0	0	1	1	1	0	0	1	0	1	1	0
1344	2022-05-20 19:02:48	2014-07-04	7	2	0	7	2	0		1	0	1	1	1	1	1	0	5	1	0	0	1	0	1	0	0	1	1	1	1	0	0	0	0	0	0	1	0	1	1	0	1	0	0	0	0	1	0	0
1345	2022-05-20 20:16:56	2012-10-23	9	4	0	7	2	0		1	1	1	1	1	1	1	1	6	1	1	1	1	1	1	1	1	1	1	1	1	1	1	1	0	0	1	1	1	1	0	0	0	1	1	1	1	0	0	1
1346	2022-05-20 20:52:38	2011-07-25	10	5	0	7	2	0		1	1	0	0	1	0	1	0	2	0	0	1	0	0	0	1	1	1	1	0	1	1	0	1	0	0	0	1	0	0	0	0	0	0	1	0	0	0	1	0
1347	2022-05-20 20:56:15	2012-03-06	10	5	0	7	2	0		1	1	1	0	1	0	1	0	3	1	0	0	1	0	1	0	1	1	1	0	1	1	0	1	1	1	0	1	1	0	0	0	0	0	1	0	1	0	1	0
1348	2022-05-20 22:19:42	2013-11-06	8	3	0	23	4	0		1	0	0	0	1	1	1	0	3	0	0	0	0	0	0	0	0	1	1	0	1	0	0	0	1	1	0	0	0	0	1	0	1	0	0	1	0	0	0	0
1349	2022-05-20 23:10:23	2015-10-23	6	1	0	7	2	0		1	1	1	0	1	1	1	1	5	1	0	0	0	0	0	0	0	1	1	0	1	0	0	0	1	0	0	0	0	0	0	0	0	0	0	1	1	1	0	0
1350	2022-05-21 13:10:15	2011-07-10	10	5	0	7	2	0		1	1	0	0	1	0	1	0	2	0	0	0	0	0	0	0	0	1	0	0	1	0	0	0	0	1	0	0	0	0	0	0	0	0	0	0	0	1	0	0
1351	2022-05-21 16:41:26	2015-09-18	6	1	0	16	3	0		1	1	1	1	1	1	1	0	5	1	0	0	0	0	0	0	0	1	1	0	1	1	0	1	0	1	0	1	0	0	1	0	1	0	0	0	0	0	1	0
1352	2022-05-21 16:54:42	2014-07-17	7	3	1	16	3	0		1	0	1	0	1	1	1	0	4	1	0	0	0	0	0	1	1	1	1	0	1	0	0	0	0	0	0	0	0	1	0	0	0	0	0	1	1	0	0	0
1354	2022-05-22 10:53:53	2015-02-19	7	2	0	16	3	0		1	0	1	0	1	1	1	0	4	1	0	0	0	0	0	0	0	0	0	0	0	1	0	1	0	0	1	1	1	1	0	1	1	1	0	1	0	0	1	0
1355	2022-05-22 18:09:32	2015-01-17	7	2	0	7	2	0		1	1	0	1	1	1	1	1	5	0	0	0	1	0	1	0	0	1	0	0	1	1	0	1	0	1	1	1	1	0	1	0	1	0	0	0	1	0	0	0
1356	2022-05-22 21:21:04	2012-06-26	9	4	0	16	3	0		1	0	1	1	1	0	1	0	4	1	0	0	0	0	0	0	1	1	1	0	1	0	0	0	0	0	0	0	1	0	0	0	0	0	0	0	0	0	0	1
1358	2022-05-23 10:37:23	2015-12-30	6	1	0	7	2	0		1	0	1	1	1	1	1	1	6	1	0	0	0	0	0	0	0	0	0	0	0	0	0	0	1	1	1	0	1	1	1	0	1	1	1	0	0	1	0	0
1359	2022-05-23 14:10:17	2015-06-09	6	2	0	16	3	0		1	1	1	1	0	0	1	0	3	0	0	0	0	0	0	0	0	1	1	0	1	1	0	1	0	1	0	1	0	0	0	0	0	1	0	0	1	0	1	0
1360	2022-05-23 14:29:56	2014-06-09	7	2	0	8	2	0		1	0	1	0	1	1	1	0	4	1	1	1	0	0	0	1	1	1	1	0	1	1	0	1	0	1	0	1	1	0	1	1	1	0	1	0	0	0	1	0
1361	2022-05-23 15:55:52	2014-05-20	8	2	0	21	4	0		1	1	1	1	1	1	1	0	5	1	1	0	1	0	1	1	1	1	1	0	1	1	0	1	0	1	0	1	1	0	0	1	1	0	0	0	0	0	1	0
1362	2022-05-23 18:36:50	2015-12-05	6	1	0	16	3	0		1	1	1	1	1	1	0	0	4	0	0	0	1	1	1	1	1	1	1	0	1	1	0	1	0	0	1	0	0	0	0	0	0	0	0	0	0	0	1	0
1363	2022-05-23 22:07:55	2012-12-18	9	4	1	21	4	0		1	0	1	1	1	1	1	0	5	1	1	0	0	0	0	1	1	1	1	0	1	1	0	1	0	1	1	1	0	0	0	0	0	0	0	0	1	1	1	0
1364	2022-05-23 22:07:58	2012-12-18	9	4	1	21	4	0		1	0	1	1	1	1	1	0	5	1	1	0	0	0	0	1	1	1	1	0	1	1	0	1	0	1	1	1	0	0	0	0	0	0	0	0	1	1	1	0
1365	2022-05-23 23:06:54	2014-12-09	7	2	0	16	3	1	Asma e renitente	1	1	1	0	1	1	1	0	4	1	1	0	0	0	0	1	1	1	1	0	1	1	0	1	0	0	1	0	1	0	0	0	0	0	0	1	0	0	0	0
1366	2022-05-24 08:44:29	2015-08-12	6	1	0	7	2	0		1	1	1	1	1	1	1	0	5	1	0	0	0	0	0	0	0	1	0	0	1	1	0	1	1	1	1	1	1	0	1	0	1	1	1	1	1	1	1	0
1367	2022-05-24 11:25:26	2015-06-17	6	1	0	16	3	0		1	1	0	1	1	1	1	0	4	0	0	0	1	0	1	0	1	1	1	0	1	1	0	1	0	1	1	1	1	1	1	0	1	0	1	1	1	0	1	0
1368	2022-05-24 13:57:22	2013-02-13	9	4	1	1	1	0		1	0	0	1	1	1	1	0	4	0	0	0	0	0	0	0	1	0	0	0	0	0	0	0	0	0	0	1	0	0	0	0	0	1	0	0	0	0	0	0
1371	2022-05-24 15:53:06	2015-04-11	7	1	0	16	3	0		1	0	1	1	1	1	1	1	6	1	1	0	0	0	0	0	1	1	1	0	1	1	0	1	0	0	0	0	0	1	0	1	1	0	1	0	0	1	0	0
1372	2022-05-24 16:09:55	2012-03-03	10	5	0	16	3	0		1	1	1	0	0	0	0	0	1	0	0	0	0	0	0	0	0	0	1	0	0	1	0	1	1	1	0	0	0	0	0	0	0	0	0	0	0	0	0	0
1373	2022-05-24 16:20:24	2014-03-23	8	3	0	16	3	0		1	1	1	1	0	0	0	0	2	0	1	0	0	0	0	0	1	0	0	0	0	1	0	1	0	1	0	0	0	0	0	0	0	0	0	1	0	0	0	0
1374	2022-05-24 16:24:24	2015-11-21	6	1	0	16	3	0		1	1	1	0	0	0	0	0	1	0	0	0	0	0	0	0	0	1	1	0	1	1	0	1	1	1	0	0	0	0	0	0	0	0	1	0	0	0	0	0
1376	2022-05-24 16:47:58	2012-09-06	9	3	0	16	3	1	Alergia	1	0	0	1	1	1	1	0	4	0	0	0	0	0	0	0	0	1	0	0	1	1	0	1	0	0	0	0	1	0	0	0	0	0	1	1	1	1	0	0
1377	2022-05-24 16:54:03	2014-06-13	7	2	0	16	3	0		1	0	1	0	0	0	0	0	1	0	0	0	1	0	1	1	1	1	1	1	1	1	1	1	1	1	0	1	0	0	0	1	1	1	0	0	1	0	1	0
1378	2022-05-24 17:12:52	2012-08-30	9	4	0	7	2	0		1	0	1	0	1	1	1	0	4	1	1	0	1	0	1	1	1	1	1	1	1	1	0	1	0	1	0	1	0	1	1	0	1	0	0	1	0	0	0	0
1379	2022-05-24 17:55:47	2011-06-05	10	5	0	16	3	0		1	1	1	0	1	0	1	0	3	1	0	0	0	0	0	1	1	1	0	0	1	0	0	0	1	0	0	0	0	1	0	1	1	0	0	0	1	1	1	0
1380	2022-05-24 18:14:46	2011-05-28	10	3	0	7	2	0		1	0	1	0	1	0	1	0	3	1	0	0	1	0	1	0	0	1	1	0	1	0	0	0	1	0	0	0	0	0	1	0	1	0	1	1	0	1	0	0
1381	2022-05-24 19:25:13	2015-11-01	6	1	0	16	3	0		1	1	0	0	0	1	1	0	2	0	0	0	0	0	0	0	0	1	1	0	1	1	0	1	0	1	0	1	0	1	1	0	1	0	0	1	0	0	0	0
1382	2022-05-24 19:31:44	2014-01-01	8	3	0	16	3	0		1	1	1	0	1	1	1	0	4	1	0	0	1	0	1	1	0	1	1	0	1	1	0	1	1	1	0	0	1	0	0	1	1	0	1	0	0	0	1	0
1383	2022-05-24 19:59:35	2011-08-13	10	5	0	16	3	0		1	1	1	0	1	1	1	0	4	1	0	0	0	0	0	1	1	1	1	0	1	1	0	1	0	1	0	0	1	0	0	1	1	0	0	1	0	0	1	0
1385	2022-05-24 22:00:30	2015-05-15	7	1	0	16	3	0		1	0	1	0	1	1	1	0	4	1	0	0	0	0	0	0	1	1	1	0	1	0	0	0	1	1	0	1	0	0	1	1	1	1	0	1	0	0	1	0
1386	2022-05-24 22:02:37	2014-03-26	8	3	0	16	3	0		1	0	1	0	1	1	1	0	4	1	0	0	0	0	0	0	1	1	1	0	1	1	0	1	1	1	1	1	1	0	0	0	0	0	0	0	1	1	1	1
1389	2022-05-25 07:19:27	2012-03-16	10	5	0	16	3	0		1	1	1	1	1	1	1	0	5	1	1	0	1	0	1	0	0	1	1	0	1	1	0	1	1	0	0	0	0	0	0	0	0	0	0	0	1	0	1	0
1390	2022-05-25 09:34:05	2013-05-09	9	3	0	16	3	0		1	0	1	0	1	1	1	0	4	1	0	0	0	0	0	0	1	1	1	1	1	1	0	1	1	0	1	1	0	0	0	0	0	0	0	0	0	0	1	0
1391	2022-05-25 10:08:27	2012-12-04	9	4	0	16	3	0		1	0	1	0	1	0	1	1	4	1	0	0	1	0	1	1	1	1	1	0	1	1	0	1	0	1	1	1	0	0	1	0	1	0	0	1	0	0	0	0
1392	2022-05-25 10:41:16	2014-10-21	7	2	0	7	2	0		1	1	1	0	1	1	1	0	4	1	0	0	0	0	0	0	0	1	1	0	1	1	0	1	0	0	1	1	1	0	0	1	1	0	1	1	1	0	1	0
1393	2022-05-25 10:48:16	2015-08-11	6	1	0	7	2	0		1	0	1	0	0	0	0	0	1	0	0	0	0	0	0	0	1	1	1	0	1	1	0	1	1	0	1	1	0	0	0	0	0	0	0	0	0	1	0	0
1395	2022-05-25 10:59:12	2015-04-24	7	1	0	7	2	0		1	0	1	0	1	1	1	0	4	1	0	0	0	0	0	0	1	0	1	0	0	0	0	0	1	0	0	1	0	0	0	0	0	1	0	0	0	0	0	1
1396	2022-05-25 11:49:15	2015-09-17	6	1	0	7	2	0		1	1	1	0	1	0	1	0	3	1	0	0	0	0	0	0	0	1	0	0	1	0	0	0	0	0	0	0	0	0	0	0	0	0	1	0	0	1	1	0
1397	2022-05-25 11:52:29	2015-10-05	6	1	0	2	1	0		1	1	1	0	1	0	1	0	3	1	0	1	1	0	1	0	0	0	1	0	0	1	0	1	0	1	1	1	0	0	0	0	0	0	0	0	1	1	1	1
1399	2022-05-25 12:37:55	2012-09-11	9	4	0	2	1	0		1	0	1	0	1	1	1	1	5	1	0	0	0	0	0	0	0	1	1	0	1	1	0	1	1	1	0	1	1	0	0	0	0	0	0	1	0	0	1	0
1404	2022-05-25 14:37:23	2015-05-19	7	1	0	23	4	0		1	0	1	0	1	1	1	1	5	1	1	0	1	1	1	1	1	1	1	1	1	1	0	1	1	1	1	1	0	0	0	1	1	0	0	0	0	0	1	0
1405	2022-05-25 14:55:10	2015-09-04	6	1	0	23	4	0		1	1	1	0	1	0	0	0	2	0	0	0	0	0	0	0	0	0	0	0	0	1	0	1	0	0	0	0	0	0	1	0	1	0	0	0	0	0	0	0
1406	2022-05-25 15:00:34	2013-09-10	8	3	0	23	4	1	Bronquite	1	1	1	0	1	1	1	0	4	1	0	0	0	0	0	0	0	1	1	0	1	1	0	1	0	0	1	1	0	1	0	1	1	0	0	0	0	0	1	0
1407	2022-05-25 15:06:05	2015-06-17	6	1	0	23	4	0		1	1	1	1	1	1	1	1	6	1	1	0	1	0	0	1	1	1	1	1	1	1	0	1	0	0	0	0	1	0	0	0	0	1	0	0	0	0	0	0
1409	2022-05-25 19:21:08	2014-08-20	7	2	0	23	4	0		1	1	1	0	1	1	1	0	4	1	0	1	1	1	1	0	1	1	1	1	1	1	0	1	1	1	1	1	0	0	1	0	1	1	0	0	0	0	0	0
1411	2022-05-25 21:14:33	2015-08-12	6	1	0	23	4	0		1	1	1	1	1	1	1	1	6	1	0	0	0	0	0	0	0	1	1	1	1	1	0	1	1	0	1	0	0	0	1	0	1	1	1	0	0	1	0	0
1412	2022-05-25 21:23:16	2012-11-25	9	4	0	23	4	0		1	0	1	1	1	1	1	0	5	1	1	0	0	0	0	0	1	1	1	0	1	1	0	1	0	0	1	1	0	0	0	1	1	0	1	1	0	1	0	0
1413	2022-05-25 21:53:13	2012-06-26	9	4	0	2	1	0		1	0	1	0	1	1	1	0	4	1	0	0	0	0	0	1	0	1	0	0	1	0	0	0	1	1	0	0	0	1	0	0	0	0	0	0	0	0	1	0
1414	2022-05-25 22:03:47	2013-07-11	8	3	0	23	4	0		1	0	1	0	1	0	1	0	3	1	0	0	0	0	0	0	0	1	0	0	1	1	0	1	0	1	1	1	1	0	0	0	0	1	0	0	0	1	0	1
1415	2022-05-26 10:22:16	2014-08-05	7	2	0	23	4	0		1	1	1	0	1	1	1	0	4	1	1	0	0	0	0	1	1	1	1	0	1	1	0	1	1	1	0	0	0	0	0	0	0	0	0	0	0	0	1	0
1416	2022-05-26 12:03:30	2015-03-18	7	2	0	23	4	0		1	0	1	0	1	0	1	1	4	1	0	1	1	0	1	0	1	1	1	1	1	1	0	1	1	1	0	0	0	0	0	1	1	0	1	0	1	0	0	0
1417	2022-05-26 12:33:34	2011-09-08	10	5	0	24	5	0		1	0	1	1	1	1	1	1	6	1	0	0	0	0	0	0	0	1	0	0	1	0	0	0	0	1	0	1	0	0	1	0	1	1	0	0	0	1	1	0
1418	2022-05-26 14:04:48	2015-11-19	6	1	1	17	3	0		1	0	0	1	1	1	1	0	4	0	1	1	0	0	0	1	0	1	1	0	1	1	0	1	1	0	1	0	0	1	0	0	0	1	0	0	1	1	0	0
1419	2022-05-26 16:45:45	2015-11-23	6	1	0	23	4	0		1	0	1	0	1	1	1	0	4	1	0	0	0	0	0	0	1	1	1	1	1	1	0	1	1	1	1	1	0	1	0	0	0	1	1	1	1	1	1	1
1420	2022-05-26 16:55:38	2013-09-03	8	3	0	16	3	0		1	1	1	0	1	1	1	0	4	1	1	0	0	0	0	1	1	1	1	0	1	1	0	1	0	0	0	0	0	0	0	1	1	0	1	1	1	0	1	1
1422	2022-05-26 17:05:13	2015-10-28	6	1	0	11	2	0		1	1	1	0	1	1	0	0	3	0	0	0	0	0	0	0	1	0	0	0	0	1	0	1	0	1	0	1	0	0	0	0	0	0	0	0	1	0	1	0
1424	2022-05-26 17:41:07	2016-01-13	6	1	0	16	3	0		1	0	1	1	1	0	1	0	4	1	0	0	0	0	0	0	0	1	1	0	1	0	0	0	1	1	1	0	0	0	0	0	0	0	0	0	0	0	0	0
1427	2022-05-26 22:07:45	2014-02-07	8	3	0	23	4	0		1	0	1	0	1	1	1	0	4	1	1	0	0	0	0	1	1	1	1	1	1	1	0	1	0	1	1	1	0	1	0	1	1	0	0	0	0	0	0	0
1429	2022-05-27 09:46:49	2013-09-05	8	3	0	23	4	0		1	1	1	1	1	0	1	1	5	1	0	0	1	0	1	1	0	1	1	1	1	1	0	1	1	0	0	0	0	0	0	0	0	0	1	1	0	1	1	1
1430	2022-05-27 10:55:35	2015-11-16	6	1	0	23	4	0		1	0	1	0	1	1	1	0	4	1	1	0	0	0	0	1	1	1	1	0	1	1	0	1	0	1	1	1	0	0	1	0	1	1	0	0	0	0	0	0
1431	2022-05-27 12:09:53	2014-03-13	8	3	0	23	4	1	Bronquite asmatica	1	0	1	1	1	1	1	0	5	1	1	0	0	0	0	1	1	1	0	0	1	1	0	1	1	1	0	0	0	0	0	0	0	1	0	0	1	0	1	0
1432	2022-05-27 14:21:07	2014-08-29	7	2	0	23	4	0		1	1	1	0	1	1	1	0	4	1	1	0	1	0	1	0	1	1	1	1	1	1	0	1	1	1	0	0	0	0	1	0	1	1	1	1	1	0	0	0
1434	2022-05-27 16:52:36	2014-05-12	8	3	0	23	4	1	Bronquite	1	0	1	0	1	1	1	0	4	1	0	0	1	0	1	0	0	1	1	0	1	0	0	0	1	0	1	1	0	0	0	0	0	0	0	0	0	0	1	0
1435	2022-05-27 17:03:02	2012-08-21	9	4	0	23	4	0		1	0	1	1	1	0	0	0	3	0	0	0	0	0	0	0	0	0	0	0	0	1	0	1	0	1	0	1	1	0	1	0	1	0	0	0	0	0	0	0
1438	2022-05-27 19:27:50	2012-06-26	9	4	0	23	4	0		1	1	1	1	1	1	1	0	5	1	0	0	0	0	0	0	1	1	1	0	1	1	1	1	1	1	0	0	0	0	1	1	1	1	1	1	1	1	1	0
1440	2022-05-28 15:31:28	2015-06-13	6	1	1	23	4	0		1	1	1	0	1	1	1	0	4	1	1	0	0	1	1	1	1	0	0	0	0	0	0	0	0	0	1	1	0	0	0	1	1	0	0	0	1	1	0	0
1441	2022-05-28 17:58:57	2015-08-25	6	2	0	24	5	0		1	0	1	0	1	1	1	0	4	1	1	0	0	0	0	0	1	1	0	0	1	1	0	1	0	1	1	0	0	0	1	0	1	0	0	1	0	0	0	0
1443	2022-05-29 15:25:34	2013-08-19	8	3	0	23	4	0		1	1	1	0	1	0	0	0	2	0	0	0	0	1	1	0	1	0	0	0	0	0	0	0	0	1	0	1	0	0	1	0	1	0	0	0	0	0	1	0
1444	2022-05-29 16:40:38	2013-03-08	9	4	0	23	4	0		1	1	1	0	1	1	1	1	5	1	1	0	0	0	0	0	1	1	1	0	1	0	0	0	1	1	0	1	0	1	1	1	1	1	0	1	1	1	1	1
1445	2022-05-29 21:59:56	2014-05-17	8	2	0	24	5	0		1	0	1	0	1	0	1	0	3	1	0	0	0	1	1	0	1	1	1	0	1	1	0	1	0	1	0	1	0	0	1	1	1	0	0	1	0	0	0	0
1446	2022-05-29 22:21:23	2016-01-18	6	1	1	24	5	0		1	1	1	0	1	1	1	0	4	1	0	0	0	0	0	1	1	1	1	0	1	1	0	1	0	0	0	1	1	0	1	1	1	0	0	1	1	0	0	0
1447	2022-05-30 11:43:08	2015-02-20	7	2	0	23	4	0		1	1	1	0	1	0	1	0	3	1	0	0	0	0	0	1	0	1	1	0	1	1	0	1	0	0	0	1	1	1	0	1	1	0	0	0	0	0	0	0
1448	2022-05-30 13:37:05	2015-05-30	7	2	0	23	4	0		1	0	1	0	1	0	1	0	3	1	0	0	0	0	0	0	1	1	1	0	1	0	0	0	1	1	1	1	1	0	1	1	1	1	0	1	0	1	0	0
1449	2022-05-30 16:04:25	2014-07-22	7	2	0	23	4	0		1	1	1	0	1	0	1	0	3	1	0	0	1	0	1	1	1	1	0	1	1	1	0	1	1	0	1	1	0	1	0	0	0	1	1	1	1	1	1	1
1450	2022-05-30 17:32:33	2012-06-22	9	3	0	23	4	0		1	0	1	0	1	1	1	0	4	1	1	0	0	0	0	0	1	1	1	0	1	1	0	1	0	0	0	1	1	0	0	1	1	0	1	1	0	0	1	0
1451	2022-05-30 18:21:32	2014-05-02	8	2	0	23	4	0		1	0	1	0	1	1	1	0	4	1	1	0	0	0	0	1	1	1	1	0	1	1	0	1	1	1	1	1	0	1	0	1	1	0	0	0	0	1	1	0
1453	2022-05-30 19:48:59	2013-03-22	9	4	0	23	4	1	Rinite alérgica, paralisia de bell	1	1	1	0	1	1	1	0	4	1	0	0	1	0	1	1	1	1	1	0	1	1	0	1	0	1	1	0	0	1	1	1	1	1	0	1	0	0	0	0
1454	2022-05-30 20:07:28	2015-04-08	7	1	0	23	4	1	Asma renite e sopro no coração	1	0	1	0	1	1	1	0	4	1	0	0	0	0	0	0	1	1	1	0	1	1	0	1	1	1	0	1	1	0	0	1	1	1	0	0	0	0	1	0
1455	2022-05-30 20:20:39	2014-01-25	8	3	0	23	4	0		1	1	1	0	1	0	0	1	3	0	0	0	0	0	0	0	0	1	0	1	1	1	0	1	0	1	0	0	0	0	0	1	1	1	0	0	1	0	1	1
1456	2022-05-30 22:11:43	2012-05-04	10	5	0	23	4	0		1	0	1	1	1	1	1	0	5	1	0	0	0	0	0	0	0	1	0	0	1	1	0	1	0	0	1	0	1	0	0	0	0	0	1	1	1	1	0	1
1457	2022-05-30 22:55:03	2015-09-24	6	1	0	23	4	0		1	0	1	0	1	0	1	0	3	1	0	0	0	0	0	0	0	1	1	0	1	1	0	1	0	1	1	0	0	0	1	0	1	1	0	0	0	0	1	0
1458	2022-05-31 17:46:50	2016-01-24	6	1	0	23	4	0		1	1	1	0	1	0	1	0	3	1	0	1	0	1	1	0	1	1	1	0	1	1	0	1	0	1	0	0	0	0	1	0	1	0	1	0	0	0	0	0
1459	2022-05-31 21:38:55	2015-02-02	7	2	0	23	4	0		1	0	1	1	1	1	1	0	5	1	0	0	0	0	0	0	0	1	1	0	1	1	0	1	1	1	0	1	1	0	1	0	1	1	1	1	1	0	1	0
1460	2022-06-02 19:23:23	2015-10-08	6	1	0	23	4	0		1	1	1	1	1	1	1	0	5	1	0	1	0	1	1	1	1	1	1	1	1	0	0	0	1	0	0	0	0	0	1	0	1	1	0	0	0	0	0	0
1461	2022-06-03 11:54:33	2013-06-04	8	3	0	23	4	0		1	0	1	0	1	1	0	0	3	0	0	0	0	0	0	1	0	1	1	0	1	0	0	0	0	1	0	0	0	0	0	0	0	0	0	0	0	1	0	0
1462	2022-06-03 21:43:42	2014-03-21	8	3	0	23	4	0		1	0	1	1	1	1	1	1	6	1	1	0	0	0	0	1	1	1	1	0	1	1	1	1	1	1	1	0	1	0	1	0	1	0	0	1	1	0	1	0
1463	2022-06-06 20:33:23	2014-04-17	8	2	0	23	4	0		1	1	1	1	1	1	1	0	5	1	1	0	0	0	0	1	1	1	1	1	1	1	0	1	0	1	1	1	0	1	0	0	0	1	0	0	1	0	1	1
1464	2022-06-08 15:24:59	2016-03-01	6	1	0	23	4	0		1	0	1	0	1	1	0	1	4	0	0	0	0	0	0	0	1	1	1	0	1	1	0	1	0	1	0	1	0	1	1	0	1	0	1	0	0	0	0	0
1465	2022-06-08 17:02:41	2013-07-02	8	3	1	3	1	0		1	0	1	0	1	1	1	0	4	1	0	0	0	0	0	0	0	0	0	0	0	0	0	0	0	0	0	1	1	0	0	0	0	0	0	0	1	0	1	1
1466	2022-06-10 20:14:29	2014-12-12	7	2	0	23	4	0		1	0	1	1	1	1	1	0	5	1	0	0	0	0	0	0	0	1	1	1	1	1	0	1	0	1	0	0	0	0	0	0	0	1	1	0	0	0	0	1
1468	2022-06-20 12:00:53	2016-01-30	6	1	0	23	4	0		1	1	1	0	1	1	1	0	4	1	0	0	0	0	0	1	1	1	1	0	1	1	0	1	1	1	1	0	0	0	0	0	0	0	0	0	1	0	0	0
1469	2022-06-20 13:47:12	2012-06-06	10	4	0	23	4	0		1	1	1	0	1	1	1	0	4	1	0	0	0	0	0	0	0	1	0	0	1	1	0	1	0	1	0	1	0	0	1	0	1	0	0	1	0	0	1	0
1471	2022-06-20 15:42:41	2010-09-17	11		0	26	5	0		1	0	1	0	1	1	1	0	4	1	0	1	0	1	1	0	1	1	0	1	1	1	0	1	0	0	0	1	1	0	0	0	0	0	0	0	0	0	0	0
1472	2022-06-20 16:04:02	2014-02-09	8	3	0	26	5	0		1	0	1	0	1	1	1	0	4	1	1	0	1	1	1	1	1	1	0	1	1	1	0	1	1	1	0	1	0	0	0	0	0	0	0	0	0	1	1	0
1473	2022-06-20 16:10:11	2011-07-25	10	5	0	26	5	0		1	1	1	0	1	1	0	0	3	0	1	0	0	0	0	1	1	1	0	1	1	1	0	1	0	1	1	0	0	1	0	1	1	1	0	0	1	0	0	0
1474	2022-06-20 16:15:36	2012-07-07	9	4	0	26	5	0		1	0	1	1	1	1	1	0	5	1	0	0	0	0	0	0	1	0	0	0	0	1	0	1	1	1	1	0	0	0	1	0	1	0	0	0	1	0	0	0
1475	2022-06-20 17:00:35	2014-04-18	8	2	0	26	5	0		1	1	1	1	1	1	1	1	6	1	0	0	0	0	0	0	1	1	1	0	1	0	0	0	1	1	0	0	1	0	1	0	1	0	0	1	1	0	0	0
1476	2022-06-20 17:09:17	2013-10-08	8	3	0	23	4	0		1	0	1	1	1	1	1	1	6	1	0	0	1	0	1	1	0	1	1	1	1	1	0	1	0	1	1	0	0	0	1	0	1	0	0	0	0	0	0	0
1477	2022-06-20 17:11:38	2014-12-05	7	2	0	23	4	0		1	0	1	0	1	1	1	0	4	1	0	0	0	0	0	1	1	0	1	0	0	0	0	0	0	1	1	1	0	0	1	0	1	0	0	0	0	1	0	0
1478	2022-06-20 17:16:13	2013-03-06	9	4	0	23	4	0		1	0	1	1	1	1	1	1	6	1	1	0	0	0	0	1	1	1	1	0	1	1	0	1	1	1	1	0	0	0	1	1	1	0	0	0	1	0	0	0
1479	2022-06-20 17:17:47	2015-04-28	7	1	0	23	4	0		1	1	1	1	1	1	1	1	6	1	0	0	0	0	0	0	1	1	1	0	1	1	0	1	1	0	1	1	1	1	0	1	1	0	1	0	1	1	1	0
1480	2022-06-20 17:30:12	2015-07-07	6	1	0	23	4	0		1	1	1	0	1	0	1	1	4	1	1	0	1	1	1	1	1	1	1	1	1	1	0	1	1	1	1	1	1	1	1	1	1	1	1	1	1	1	1	0
1481	2022-06-20 17:39:48	2013-12-20	8	3	0	23	4	0		1	1	1	0	0	1	1	1	4	0	0	0	0	0	0	0	1	1	0	0	1	1	0	1	0	0	0	0	1	0	0	1	1	0	0	1	1	0	0	1
1482	2022-06-20 17:45:41	2011-10-16	10	4	0	23	4	0		1	1	1	0	1	0	1	0	3	1	0	0	0	0	0	0	1	1	1	1	1	1	0	1	0	0	1	1	0	0	0	0	0	0	0	0	0	1	0	0
1483	2022-06-20 18:00:32	2011-12-25	10	5	0	23	4	0		1	0	1	0	1	1	1	0	4	1	1	0	0	0	0	0	0	1	1	1	1	1	0	1	0	0	0	1	1	0	0	1	1	0	0	1	0	1	0	0
1484	2022-06-20 18:01:42	2011-11-10	10	5	0	23	4	0		1	1	1	0	1	0	1	0	3	1	0	0	0	0	0	0	0	1	1	0	1	0	0	0	0	1	0	1	0	0	0	0	0	0	0	0	0	0	0	0
1485	2022-06-20 18:08:03	2014-02-14	8	3	0	23	4	0		1	0	1	0	1	1	0	0	3	0	0	0	0	0	0	0	1	1	0	0	1	1	0	1	0	1	0	0	1	0	1	1	1	0	0	0	1	1	0	0
1486	2022-06-20 18:08:05	2014-08-10	7	2	0	23	4	1	Dermartiti o tópico	1	0	1	1	1	1	1	1	6	1	0	0	1	0	1	0	1	1	1	0	1	1	0	1	0	1	0	1	0	0	0	0	0	0	1	0	0	0	1	0
1487	2022-06-20 18:16:49	2013-07-14	8	3	0	23	4	0		1	1	1	0	1	1	1	0	4	1	0	0	0	0	0	1	1	1	1	0	1	1	0	1	0	1	0	0	0	0	0	0	0	0	0	0	0	0	1	0
1488	2022-06-20 18:20:36	2015-09-23	6	1	0	23	4	0		1	1	1	1	1	1	1	1	6	1	1	0	0	0	0	1	0	1	1	0	1	1	0	1	0	1	0	1	0	0	1	1	1	0	0	0	0	0	1	1
1489	2022-06-20 18:21:09	2014-08-11	7	2	0	23	4	1	Dermatiti o tópico	1	0	1	1	1	1	1	1	6	1	0	0	0	1	1	0	1	1	1	1	1	1	0	1	0	1	0	0	0	0	0	0	0	0	1	0	0	0	1	0
1490	2022-06-20 18:22:41	2012-07-25	9	4	0	23	4	0		1	0	1	0	1	1	1	0	4	1	0	0	0	0	0	0	0	1	1	1	1	1	0	1	1	1	0	0	1	0	1	1	1	1	0	0	0	1	0	1
1491	2022-06-20 18:26:29	2012-01-18	10	5	0	23	4	1	Asma, dermatite atópica	1	0	1	0	1	1	0	1	4	0	0	0	0	0	0	0	0	1	1	0	1	1	0	1	1	0	0	0	1	0	1	0	1	1	0	1	1	0	1	1
1492	2022-06-20 18:27:28	2014-04-15	8	3	0	23	4	0		1	0	1	0	1	0	0	1	3	0	0	0	0	0	0	0	0	0	1	0	0	1	0	1	0	0	0	1	1	0	0	1	1	0	1	1	1	0	0	1
1493	2022-06-20 18:27:55	2014-09-01	7	2	0	23	4	0		1	0	1	0	1	0	1	0	3	1	0	0	1	1	1	0	1	1	1	0	1	1	1	1	1	1	1	1	1	1	1	1	1	1	1	1	1	1	1	1
1494	2022-06-20 18:29:42	2012-08-16	9	4	0	23	4	0		1	1	1	1	1	1	1	1	6	1	1	0	1	1	1	1	1	1	1	1	1	0	1	1	1	1	0	0	0	0	0	0	0	0	0	0	0	0	0	0
1495	2022-06-20 18:40:09	2015-12-28	6	1	0	23	4	0		1	0	1	0	1	1	0	1	4	0	1	0	0	0	0	1	1	1	1	0	1	1	0	1	0	1	0	1	1	0	0	0	0	1	1	0	0	0	0	0
1496	2022-06-20 18:41:12	2015-07-15	6	1	0	23	4	0		1	1	1	0	1	1	1	0	4	1	0	0	1	0	1	1	0	1	1	1	1	1	0	1	0	0	1	0	1	1	0	0	0	1	1	1	1	0	1	1
1497	2022-06-20 18:42:23	2013-05-10	9	3	0	23	4	0		1	0	1	0	1	0	1	0	3	1	0	0	0	0	0	0	0	1	1	0	1	1	0	1	1	1	1	1	0	0	1	0	1	0	0	1	0	0	1	0
1498	2022-06-20 18:59:20	2015-04-23	7	1	0	23	4	0		1	1	1	0	1	0	1	0	3	1	0	0	0	0	0	1	1	1	1	0	1	1	1	1	1	1	1	1	0	1	1	1	1	1	1	0	1	1	1	1
1499	2022-06-20 19:01:01	2011-04-04	11	5	0	23	4	0		1	1	1	0	1	1	0	1	4	0	0	0	1	0	1	1	0	1	0	0	1	1	0	1	0	1	1	0	0	0	0	0	0	1	1	0	0	1	0	0
1500	2022-06-20 19:04:36	2012-12-10	9	4	0	23	4	0		1	1	1	0	1	1	1	0	4	1	1	0	0	0	0	1	1	1	1	1	1	1	0	1	1	1	1	1	1	0	1	0	1	0	1	1	1	1	1	0
1501	2022-06-20 19:09:54	2016-01-28	6	1	0	23	4	0		1	0	1	0	1	1	1	0	4	1	0	0	0	0	0	0	1	1	1	0	1	1	0	1	1	0	0	1	0	1	0	0	0	0	0	0	0	1	1	0
1502	2022-06-20 19:20:20	2015-07-17	6	1	0	23	4	1	vitigo emocional	1	0	1	0	1	0	1	0	3	1	0	0	0	0	0	0	0	1	1	0	1	1	0	1	0	0	0	0	1	0	0	0	0	0	0	0	0	0	0	0
1503	2022-06-20 19:27:49	2014-02-26	8	3	0	23	4	0		1	1	1	0	1	1	1	0	4	1	1	0	0	0	0	1	1	1	1	1	1	0	1	1	1	0	1	1	1	0	0	1	1	1	0	0	0	1	1	0
1504	2022-06-20 19:31:59	2015-03-14	7	2	0	23	4	0		1	1	1	0	1	1	1	0	4	1	0	0	0	0	0	0	1	1	1	0	1	0	0	0	0	1	0	1	1	1	1	1	1	1	0	1	1	1	1	1
1505	2022-06-20 19:57:02	2013-08-30	8	3	0	23	4	1	Bronquite	1	1	1	0	1	1	1	0	4	1	0	0	0	0	0	0	1	1	1	0	1	1	0	1	0	1	0	0	0	1	1	1	1	0	1	0	0	1	1	0
1506	2022-06-20 20:22:29	2014-11-05	7	2	0	26	5	0		1	1	1	0	1	1	1	0	4	1	1	0	1	0	1	1	1	1	1	0	1	0	0	0	1	0	0	0	0	0	0	0	0	0	0	1	0	0	0	0
1507	2022-06-20 20:23:44	2013-11-03	8	3	0	23	4	1	Colesterol alto	1	0	1	0	1	0	1	0	3	1	1	0	0	0	0	0	1	0	0	0	0	1	1	1	0	1	0	0	0	0	0	1	1	0	0	0	0	0	0	0
1508	2022-06-20 20:28:22	2012-11-09	9	4	0	23	4	0		1	1	0	1	1	0	0	1	3	0	1	0	0	0	0	0	0	1	0	0	1	1	0	1	0	0	0	0	0	0	0	0	0	0	0	0	1	0	0	0
1509	2022-06-20 20:36:11	2012-05-22	10	4	0	23	4	0		1	1	1	0	1	0	1	1	4	1	0	0	0	0	0	1	0	1	1	0	1	1	0	1	1	1	1	1	1	0	1	0	1	1	1	1	1	0	1	1
1510	2022-06-20 20:46:01	2012-07-17	9	4	0	23	4	0		1	0	1	1	1	1	1	1	6	1	0	0	0	0	0	0	0	1	0	0	1	1	0	1	0	1	1	1	1	0	1	0	1	1	0	1	1	1	1	0
1511	2022-06-20 20:47:34	2014-03-10	8	3	0	23	4	0		1	0	0	0	1	1	1	1	4	0	0	0	0	0	0	0	0	0	0	1	1	0	0	0	1	1	0	0	0	1	1	0	1	1	0	0	1	0	0	0
1512	2022-06-20 21:00:26	2013-08-27	8	3	0	23	4	0		1	0	1	1	1	0	1	0	4	1	1	0	0	0	0	0	1	1	1	1	1	1	0	1	1	1	0	1	0	0	0	0	0	0	0	1	0	0	1	0
1513	2022-06-20 21:10:10	2013-10-10	8	3	0	23	4	0		1	1	1	0	1	1	1	0	4	1	1	0	1	0	1	1	1	1	0	0	1	0	0	0	1	1	1	1	0	1	0	1	1	1	1	0	0	0	1	1
1514	2022-06-20 21:42:45	2012-06-03	10	4	0	23	4	0		1	0	1	0	1	0	1	0	3	1	0	0	1	0	1	0	0	1	1	0	1	1	0	1	1	1	0	1	1	0	1	1	1	0	0	0	0	1	1	1
1515	2022-06-20 22:23:03	2011-04-08	11	5	0	23	4	0		1	0	1	0	1	1	1	0	4	1	0	0	0	0	0	0	1	1	1	0	1	1	0	1	0	0	0	1	1	0	0	0	0	0	0	1	0	1	0	0
1516	2022-06-20 22:23:41	2012-06-11	10	4	0	26	5	0		1	0	0	0	1	1	1	0	3	0	0	0	1	0	1	1	0	1	1	1	1	1	0	1	0	1	0	1	1	0	0	0	0	0	0	0	0	0	0	1
1517	2022-06-20 23:01:33	2015-04-22	7	1	0	23	4	0		1	0	1	1	1	1	1	0	5	1	0	0	0	0	0	0	1	1	1	0	1	1	0	1	1	0	0	1	0	0	0	1	1	1	0	0	0	0	0	0
1518	2022-06-20 23:44:13	2015-12-31	6	1	0	23	4	0		1	1	1	0	1	1	1	0	4	1	0	0	0	0	0	0	0	1	1	0	1	0	0	0	0	1	0	0	1	0	1	0	1	0	1	0	0	0	0	0
1519	2022-06-20 23:57:03	2016-01-12	6	1	0	23	4	0		1	1	1	1	1	1	1	1	6	1	0	0	0	0	0	0	1	1	1	0	1	0	0	0	1	1	1	0	0	1	1	0	1	0	1	1	0	0	0	0
1520	2022-06-21 06:39:53	2013-09-15	8	3	0	23	4	0		1	0	0	1	1	0	1	0	3	0	0	0	0	0	0	0	0	1	0	1	1	1	0	1	0	0	0	1	1	1	0	0	0	0	0	0	0	1	0	0
1521	2022-06-21 06:44:28	2014-10-17	7	2	0	23	4	1	Anemia foseforme	1	1	1	0	1	1	0	0	3	0	0	0	1	0	1	1	0	1	0	0	1	1	0	1	1	1	0	1	0	0	1	1	1	1	0	1	0	0	1	1
1522	2022-06-21 10:51:03	2014-07-30	7	3	0	23	4	0		1	1	1	1	1	1	1	0	5	1	0	1	0	1	1	0	0	0	0	0	0	0	0	0	0	1	0	0	1	0	0	0	0	0	0	0	0	0	0	0
1523	2022-06-21 11:17:58	2012-05-05	10	5	1	23	4	0		1	0	1	1	1	1	1	0	5	1	1	1	0	0	0	1	1	1	0	0	1	1	0	1	0	0	1	1	0	0	0	0	0	1	0	0	0	0	0	0
1524	2022-06-21 11:34:09	2014-12-09	7	2	1	23	4	0		1	0	0	1	1	1	1	1	5	0	1	0	0	0	0	1	1	1	1	0	1	1	0	1	0	0	1	0	0	1	0	0	0	0	1	0	0	0	0	0
1525	2022-06-21 11:37:03	2013-12-21	8	3	1	23	4	0		1	1	1	1	1	1	1	0	5	1	0	1	1	0	1	1	1	1	1	0	1	1	0	1	1	1	1	1	0	0	0	0	0	1	1	0	0	0	1	0
1526	2022-06-21 11:38:22	2015-05-02	7	2	1	23	4	0		1	0	1	0	1	1	1	0	4	1	0	1	1	0	1	1	1	1	1	0	1	1	0	1	0	1	1	0	0	0	0	0	0	1	0	0	1	1	0	0
1527	2022-06-21 11:38:54	2012-08-06	9	4	1	23	4	0		1	1	1	1	1	1	1	0	5	1	0	0	0	1	1	1	0	1	1	0	1	0	1	1	1	1	1	0	0	0	1	0	1	1	0	0	0	0	0	0
1528	2022-06-21 11:57:29	2012-08-16	9	4	1	23	4	0		1	1	1	1	1	0	0	1	4	0	0	0	0	0	0	0	0	1	1	0	1	1	0	1	0	1	0	0	0	0	1	1	1	0	1	1	1	0	0	0
1529	2022-06-21 12:11:39	2014-01-22	8	3	1	23	4	1	Asma	1	0	1	0	1	1	1	1	5	1	0	0	0	0	0	1	0	1	0	0	1	1	0	1	0	1	0	0	1	0	1	0	1	0	0	0	0	0	0	0
1530	2022-06-21 12:21:58	2015-09-04	6	1	1	23	4	0		1	0	1	1	1	1	1	0	5	1	1	1	0	0	0	1	1	1	1	1	1	1	0	1	0	1	1	1	0	1	0	0	0	1	1	0	0	0	0	0
1531	2022-06-21 12:28:38	2015-02-05	7	2	1	23	4	0		1	1	1	0	1	1	1	0	4	1	1	1	1	1	1	1	1	1	0	1	1	1	0	1	1	1	1	1	0	0	0	1	1	1	1	0	1	0	1	0
1532	2022-06-21 12:35:09	2013-07-23	8	3	1	23	4	0		1	0	1	0	1	1	1	0	4	1	1	0	0	1	1	1	1	1	1	1	1	1	0	1	0	0	1	1	0	0	0	0	0	0	0	0	1	0	0	0
1533	2022-06-21 12:40:14	2015-11-23	6	1	0	26	5	1	transtorno do espectro autista e transtorno hipercinético.	1	0	1	0	1	1	1	0	4	1	0	0	1	0	1	0	0	1	1	1	1	1	0	1	0	1	1	1	0	0	1	0	1	1	0	0	1	1	0	0
1534	2022-06-21 12:41:06	2013-08-30	8	3	1	23	4	0		1	0	1	0	1	1	1	1	5	1	0	1	0	0	0	1	0	1	0	1	1	0	0	0	0	0	0	1	0	0	0	0	0	1	1	0	1	1	0	0
1535	2022-06-21 12:48:05	2013-06-03	9	3	1	23	4	0		1	0	1	0	1	1	1	0	4	1	0	0	0	0	0	0	0	0	0	0	0	1	0	1	0	0	0	0	0	0	0	0	0	1	0	0	0	0	1	0
1536	2022-06-21 13:14:37	2011-08-18	10	5	0	23	4	1	Bronquite, Renite	1	1	1	0	1	0	1	0	3	1	0	0	1	0	1	0	1	1	1	1	1	1	0	1	1	1	1	1	0	0	0	0	0	1	1	1	0	1	1	0
1537	2022-06-21 13:38:47	2015-10-21	6	1	1	23	4	0		1	1	1	1	1	1	1	0	5	1	1	1	0	0	0	1	1	1	1	0	1	1	0	1	0	0	1	1	0	1	0	0	0	0	0	0	0	1	0	0
1538	2022-06-21 13:45:30	2014-03-28	8	3	1	23	4	0		1	1	1	1	1	1	1	1	6	1	0	0	0	0	0	0	1	1	0	0	1	1	0	1	0	1	0	0	1	1	1	0	1	0	1	0	1	0	0	0
1539	2022-06-21 13:50:08	2013-06-29	8	4	1	23	4	0		1	0	1	0	1	1	1	1	5	1	0	0	0	0	0	0	0	1	1	0	1	1	0	1	0	1	1	0	0	0	1	1	1	0	1	1	1	0	0	0
1540	2022-06-21 14:14:58	2015-04-06	7	2	1	24	5	0		1	1	1	0	1	1	1	0	4	1	0	0	0	0	0	1	1	1	1	1	1	1	0	1	0	1	1	0	0	0	1	1	1	1	0	1	1	1	1	0
1541	2022-06-21 14:18:05	2016-04-19	6	1	1	24	5	0		1	1	1	0	1	1	1	0	4	1	0	0	0	0	0	0	1	0	1	0	0	1	0	1	0	0	0	1	0	0	0	1	1	1	0	0	0	0	0	0
1542	2022-06-21 14:35:32	2011-09-07	10	5	1	23	4	0		1	0	1	1	1	1	1	0	5	1	0	0	0	1	1	1	0	1	1	1	1	1	0	1	1	0	1	0	0	0	1	0	1	0	0	0	0	0	0	0
1543	2022-06-21 15:28:49	2014-10-12	7	2	1	23	4	0		1	0	1	0	1	1	1	0	4	1	1	0	0	0	0	1	0	1	0	0	1	0	0	0	0	1	0	0	0	1	0	0	0	1	0	1	0	0	0	0
1544	2022-06-21 15:35:11	2011-05-02	11	5	1	23	4	0		1	1	1	1	1	1	1	0	5	1	1	0	1	0	1	0	1	1	1	0	1	1	0	1	1	0	0	0	0	0	0	0	0	0	0	0	0	0	0	0
1545	2022-06-21 15:50:46	2014-07-27	7	2	1	23	4	0		1	1	1	1	1	1	1	0	5	1	1	0	0	0	0	1	0	1	0	0	1	1	0	1	0	1	1	0	0	1	0	0	0	0	0	1	0	1	0	0
1546	2022-06-21 15:53:27	2011-10-27	10	5	1	23	4	0		1	0	1	1	1	1	1	0	5	1	1	0	0	0	0	0	1	1	0	1	1	1	0	1	1	0	0	0	0	0	1	0	1	0	0	0	1	0	0	0
1547	2022-06-21 16:08:28	2014-12-29	7	2	0	23	4	0		1	1	1	0	1	0	1	0	3	1	1	0	0	0	0	0	1	1	0	0	1	1	0	1	0	1	0	1	1	0	0	1	1	0	0	0	0	0	0	0
1548	2022-06-21 16:25:51	2014-03-17	8	3	1	23	4	0		1	1	1	1	1	1	1	0	5	1	1	0	1	0	1	1	1	1	1	0	1	1	0	1	0	1	0	1	0	0	0	0	0	0	0	0	0	0	0	0
1549	2022-06-21 16:41:09	2012-08-10	9	4	0	23	4	1	Asma	1	0	1	1	1	1	1	0	5	1	1	0	0	1	1	0	1	1	1	0	1	1	0	1	0	0	0	1	0	1	1	0	1	0	0	0	1	1	0	0
1550	2022-06-21 16:44:50	2012-05-29	10	4	0	23	4	0		1	0	1	0	1	1	0	1	4	0	0	0	0	0	0	1	0	1	1	0	1	0	0	0	0	1	0	1	0	1	1	0	1	1	0	0	0	1	1	0
1551	2022-06-21 16:57:54	2011-11-01	10	5	1	23	4	0		1	1	1	0	1	0	1	0	3	1	1	0	0	1	1	1	1	0	0	0	0	0	0	0	0	0	0	1	1	0	0	0	0	0	0	0	0	0	1	0
1552	2022-06-21 17:34:00	2014-12-07	7	2	1	23	4	0		1	0	1	1	1	1	1	1	6	1	0	0	1	1	1	0	1	1	1	1	1	1	1	1	1	0	0	0	0	0	0	0	0	1	0	1	1	0	0	0
1553	2022-06-21 17:40:27	2013-04-20	9	4	1	23	4	0		1	1	1	1	1	1	1	0	5	1	0	1	0	0	0	1	1	1	1	1	1	1	0	1	1	0	0	0	0	0	0	0	0	1	1	0	0	1	0	0
1554	2022-06-21 17:40:42	2013-01-07	9	4	1	23	4	0		1	1	0	0	1	1	1	0	3	0	0	1	0	0	0	0	1	1	1	1	1	1	0	1	0	0	1	1	0	0	0	0	0	0	0	0	1	0	0	0
1555	2022-06-21 18:41:01	2014-08-05	7	2	1	24	5	0		1	0	0	0	1	1	0	1	3	0	0	0	0	1	1	0	1	1	1	0	1	1	0	1	0	1	0	0	0	0	1	1	1	0	1	0	0	0	1	0
1556	2022-06-21 19:35:27	2014-06-30	7	2	1	23	4	0		1	0	1	1	1	1	1	0	5	1	0	0	0	0	0	0	1	1	1	0	1	1	0	1	1	0	0	0	0	1	1	0	1	1	0	1	1	1	0	0
1557	2022-06-21 19:45:28	2014-09-27	7	2	1	23	4	1	Artrite juvenil	1	1	1	1	0	1	1	0	4	0	0	0	0	0	0	1	1	1	0	0	1	1	0	1	0	1	1	0	0	0	0	0	0	0	0	0	0	0	0	0
1558	2022-06-21 20:04:47	2012-09-03	9	4	1	23	4	0		1	0	1	1	1	1	1	0	5	1	0	0	0	0	0	1	1	1	0	0	1	0	1	1	1	1	1	0	0	0	0	0	0	1	0	0	1	0	1	0
1559	2022-06-21 20:31:09	2012-09-05	9	4	1	23	4	0		1	0	1	1	1	0	1	0	4	1	0	1	0	0	0	0	1	1	1	0	1	1	0	1	0	1	1	0	0	0	0	0	0	1	1	0	0	1	0	0
1560	2022-06-21 20:33:57	2012-03-18	10	5	1	23	4	0		1	0	1	1	1	1	1	1	6	1	0	0	0	0	0	0	1	1	0	0	1	1	0	1	0	1	0	0	0	1	1	0	1	1	0	1	0	1	0	0
1561	2022-06-21 20:47:33	2012-01-03	10	5	1	23	4	0		1	1	1	1	1	1	1	0	5	1	0	0	0	0	0	0	1	0	0	0	0	1	0	1	0	0	0	0	0	1	0	0	0	1	1	1	1	0	0	0
1562	2022-06-21 21:05:06	2014-04-21	8	2	1	24	5	0		1	1	1	0	1	0	1	0	3	1	1	0	0	0	0	1	0	1	1	0	1	0	0	0	0	1	1	1	1	1	1	1	1	1	1	1	0	1	1	1
1563	2022-06-21 21:08:30	2013-10-31	8	3	0	23	4	0		1	1	1	0	1	1	0	0	3	0	0	1	0	0	0	0	1	1	1	1	1	1	0	1	0	1	0	1	0	1	1	0	1	0	0	0	0	0	1	0
1564	2022-06-21 21:12:45	2015-09-19	6	1	0	23	4	0		1	1	1	1	1	1	1	0	5	1	0	0	0	0	0	0	1	1	1	0	1	0	0	0	0	0	0	0	0	0	1	1	1	1	0	1	0	0	1	0
1565	2022-06-21 21:23:02	2012-03-08	10	5	1	23	4	0		1	1	1	0	1	1	1	0	4	1	0	0	0	0	0	1	1	1	1	0	1	1	0	1	0	0	0	0	0	0	1	0	1	0	0	0	0	0	0	0
1566	2022-06-21 21:47:30	2011-03-29	11	5	0	23	4	0		1	0	1	0	1	1	1	0	4	1	0	0	0	0	0	1	1	1	1	0	1	1	0	1	1	1	0	0	0	0	1	1	1	0	0	1	0	1	1	0
1567	2022-06-21 22:15:02	2012-04-15	10	5	1	23	4	0		1	1	1	1	1	1	1	1	6	1	0	0	0	0	0	0	1	1	1	0	1	1	0	1	1	1	1	0	0	1	0	1	1	1	1	1	1	0	0	0
1568	2022-06-21 23:24:47	2013-11-06	8	3	1	23	4	0		1	0	1	0	1	1	1	0	4	1	1	1	1	0	1	1	1	1	1	0	1	1	0	1	1	0	1	0	0	1	0	0	0	0	0	0	0	0	0	0
1569	2022-06-21 23:32:35	2013-02-01	9	4	1	23	4	1	acondroplasia	1	0	1	1	1	1	1	0	5	1	1	1	1	1	1	1	1	1	1	0	1	1	0	1	1	1	0	0	0	0	0	1	1	0	0	0	1	1	0	0
1570	2022-06-22 00:05:47	2013-07-20	8	3	0	23	4	0		1	1	1	0	1	0	1	0	3	1	0	0	0	0	0	0	0	1	1	0	1	1	0	1	0	0	0	1	0	0	0	1	1	0	1	1	0	0	1	0
1571	2022-06-22 09:23:08	2011-12-23	10	5	1	23	4	0		1	1	1	0	1	1	1	0	4	1	1	1	0	0	0	1	1	1	0	1	1	1	0	1	1	0	1	0	0	0	0	1	1	1	0	0	0	0	0	0
1572	2022-06-22 09:28:18	2013-04-09	9	3	0	23	4	0		1	1	1	0	1	0	1	0	3	1	1	1	0	0	0	1	1	1	1	0	1	1	0	1	0	1	0	1	0	0	0	0	0	1	1	0	0	1	0	0
1573	2022-06-22 10:39:43	2013-11-02	8	3	1	24	5	0		1	1	1	1	1	1	1	0	5	1	1	0	1	0	1	1	1	1	1	1	1	1	1	1	1	0	0	0	0	0	0	0	0	0	0	0	0	0	0	0
1574	2022-06-22 11:31:42	2015-06-24	6	1	0	23	4	0		1	1	1	0	1	0	1	1	4	1	1	0	0	0	0	0	1	1	0	0	1	1	0	1	1	1	0	1	0	0	0	0	0	0	0	0	1	0	0	1
1575	2022-06-22 12:25:22	2013-10-01	8	3	1	23	4	0		1	1	1	1	1	1	1	0	5	1	0	0	0	0	0	0	1	1	1	0	1	1	0	1	1	1	0	0	0	1	0	0	0	1	1	1	0	0	0	0
1576	2022-06-22 13:40:58	2016-03-31	6	1	1	23	4	0		1	1	1	1	1	1	1	0	5	1	0	0	1	1	1	1	1	1	1	1	1	1	0	1	1	1	1	0	0	1	1	0	1	1	1	0	0	0	0	0
1577	2022-06-22 14:14:01	2014-07-09	7	2	1	23	4	0		1	0	1	1	1	0	1	0	4	1	0	0	1	0	1	0	1	0	0	0	0	0	0	0	1	1	0	0	0	1	0	0	0	1	0	0	0	0	1	0
1578	2022-06-22 15:50:23	2011-11-22	10	5	0	26	5	0		1	1	1	1	1	1	1	0	5	1	0	0	1	0	1	0	1	0	0	0	0	1	0	1	0	1	1	1	0	0	0	1	1	1	0	0	0	0	0	0
1579	2022-06-22 16:20:12	2014-03-24	8	3	1	23	4	0		1	0	1	0	1	1	1	1	5	1	0	0	0	0	0	1	1	1	1	0	1	1	0	1	0	1	0	0	0	1	0	0	0	0	0	1	0	0	0	1
1581	2022-06-22 16:49:31	2016-02-02	6	1	1	23	4	0		1	1	1	0	1	1	1	1	5	1	0	0	0	0	0	1	1	1	1	0	1	1	0	1	0	0	1	0	0	1	0	0	0	1	0	0	1	0	0	1
1582	2022-06-22 17:13:07	2015-07-18	6	1	0	23	4	0		1	1	1	0	1	1	1	0	4	1	0	0	1	0	1	0	1	1	1	0	1	0	0	0	0	0	1	1	0	0	0	0	0	0	0	1	0	0	1	0
1583	2022-06-22 17:40:37	2012-01-17	10	5	0	23	4	0		1	1	1	0	1	0	1	0	3	1	0	0	0	0	0	0	1	1	1	0	1	1	0	1	1	0	0	0	0	0	1	0	1	0	0	0	0	0	0	0
1584	2022-06-22 18:36:31	2015-05-15	7	1	0	23	4	1	Rinite	1	0	1	0	1	1	1	0	4	1	1	1	0	0	0	0	1	1	1	0	1	1	0	1	1	1	0	1	0	0	1	0	1	0	1	1	0	0	1	0
1585	2022-06-22 18:41:06	2012-02-24	10	5	0	23	4	0		1	1	0	0	1	0	0	0	1	0	1	0	0	0	0	0	1	1	1	0	1	0	0	0	1	1	1	1	1	1	1	1	1	0	1	0	1	0	0	0
1586	2022-06-22 19:25:49	2011-05-16	11	5	0	23	4	0		1	1	1	0	0	0	1	0	2	0	1	1	1	1	1	1	1	1	1	1	1	1	1	1	1	1	1	1	1	1	1	1	1	1	1	1	1	1	1	1
1587	2022-06-22 19:47:23	2012-01-28	10	5	0	23	4	0		1	0	1	0	1	1	1	0	4	1	0	0	1	0	1	1	1	1	1	0	1	0	0	0	0	1	0	1	0	0	1	1	1	0	0	1	0	0	1	0
1588	2022-06-22 20:04:44	2016-03-03	6	1	0	23	4	0		1	1	1	0	1	1	1	0	4	1	0	0	0	0	0	1	1	1	1	0	1	1	0	1	0	1	1	0	0	0	1	1	1	1	0	0	0	1	1	0
1589	2022-06-22 20:14:51	2014-10-22	7	2	1	26	5	0		1	1	1	0	1	1	1	0	4	1	0	0	0	0	0	1	1	1	1	1	1	1	0	1	0	1	0	1	0	0	1	0	1	1	0	0	1	0	0	0
1590	2022-06-22 21:04:14	2013-01-10	9	4	0	23	4	0		1	1	1	0	1	0	1	0	3	1	0	0	0	0	0	1	1	1	0	0	1	1	0	1	1	1	1	0	0	0	1	0	1	1	0	0	0	1	0	0
1591	2022-06-22 21:09:04	2014-05-20	8	5	0	23	4	0		1	0	0	0	1	0	1	0	2	0	0	0	0	0	0	0	1	0	0	0	0	1	0	1	0	1	0	1	1	0	0	0	0	0	0	0	0	0	0	0
1592	2022-06-22 21:15:58	2015-01-03	7	2	1	23	4	0		1	1	1	0	1	1	1	0	4	1	0	0	0	0	0	0	1	1	1	1	1	1	0	1	0	0	0	0	0	0	0	0	0	1	0	1	1	0	0	0
1593	2022-06-22 21:24:45	2015-07-26	6	1	0	23	4	0		1	0	1	0	1	0	0	0	2	0	0	0	0	1	1	0	0	1	1	0	1	0	0	0	1	1	0	1	0	0	1	1	1	0	0	0	0	1	0	1
1594	2022-06-22 21:28:57	2012-05-30	10	4	1	26	5	0		1	0	1	1	1	1	1	0	5	1	1	0	1	0	1	1	1	1	1	1	1	1	1	1	1	1	1	1	0	0	0	0	0	0	0	0	1	0	0	1
1595	2022-06-22 21:51:53	2014-12-03	7	2	1	23	4	0		1	1	0	0	1	1	1	0	3	0	0	0	0	0	0	1	1	1	0	0	1	1	0	1	0	0	0	0	0	0	0	0	0	0	0	1	0	0	0	0
1596	2022-06-22 23:07:36	2015-01-06	7	2	1	24	5	0		1	1	1	0	1	1	1	0	4	1	1	0	0	1	1	1	1	1	0	0	1	0	0	0	1	1	1	1	0	0	0	0	0	0	0	1	0	0	0	0
1597	2022-06-23 10:22:21	2012-05-31	10	5	1	23	4	0		1	1	1	1	1	1	1	0	5	1	1	0	0	0	0	1	1	1	1	0	1	1	0	1	0	0	0	1	0	0	0	0	0	0	0	0	1	0	0	0
1598	2022-06-23 16:50:14	2012-06-09	10	4	1	22	4	0		1	0	1	0	1	0	1	0	3	1	0	0	0	0	0	1	1	1	1	0	1	1	0	1	0	0	1	0	0	0	0	0	0	0	1	0	0	1	0	0
1599	2022-06-23 19:30:55	2014-10-19	7	1	0	23	4	0		1	1	1	0	1	1	1	1	5	1	0	0	0	0	0	1	1	1	1	0	1	1	0	1	1	1	0	1	0	1	1	1	1	1	0	0	0	0	0	0
1600	2022-06-23 19:34:32	2016-01-12	6	1	1	26	5	0		1	0	1	0	1	1	1	0	4	1	0	1	1	1	1	1	1	1	1	1	1	0	1	1	1	1	1	1	0	0	0	0	0	0	0	0	0	0	0	0
1601	2022-06-23 20:02:13	2012-10-02	9	3	0	23	4	0		1	0	1	0	1	0	1	0	3	1	0	0	0	0	0	1	1	1	1	0	1	0	0	0	1	0	0	0	0	0	0	0	0	0	0	1	0	0	0	0
1602	2022-06-23 21:30:00	2013-09-30	8	3	0	23	4	0		1	1	0	1	1	0	1	0	3	0	0	0	0	0	0	0	1	1	1	0	1	1	0	1	0	1	0	0	0	0	0	0	0	0	1	0	0	0	1	0
1603	2022-06-24 07:44:31	2012-03-02	10	5	0	26	5	1	Renite	1	0	1	0	1	0	1	0	3	1	0	0	0	0	0	0	0	0	1	0	0	0	1	1	1	1	0	0	0	0	0	0	0	0	0	0	0	1	0	1
1604	2022-06-24 16:08:37	2014-04-03	8	3	1	23	4	0		1	0	1	1	1	1	1	0	5	1	0	0	0	0	0	0	0	1	1	0	1	1	0	1	0	1	1	1	0	1	0	0	0	0	0	0	1	1	0	0
1605	2022-06-25 15:40:15	2014-07-27	7	2	0	26	5	1	TDAH TOD e DPAC	1	0	1	0	1	1	1	1	5	1	0	0	0	0	0	0	0	1	0	0	1	0	0	0	1	1	1	0	0	0	1	1	1	1	0	0	0	0	0	0
1606	2022-06-25 19:47:48	2014-02-08	8	3	0	26	5	0		1	0	1	1	1	1	1	1	6	1	0	0	0	0	0	1	1	1	1	1	1	1	0	1	1	1	1	1	0	0	0	0	0	1	0	0	0	0	0	1
1607	2022-06-25 20:05:54	2015-12-23	6	1	0	26	5	0		1	0	1	1	1	1	1	1	6	1	0	0	0	0	0	1	1	1	1	1	1	1	0	1	1	1	1	0	0	0	0	1	1	1	0	0	0	0	1	0
1608	2022-06-27 17:52:29	2014-12-29	7	2	1	21	4	1	Asma	1	1	1	0	1	1	1	0	4	1	0	0	0	0	0	0	0	0	0	0	0	1	0	1	0	0	1	1	0	0	0	0	0	0	1	1	1	0	1	1
1609	2022-06-27 18:35:07	2015-06-24	7	1	0	21	4	0		1	0	1	0	1	1	1	0	4	1	1	0	0	0	0	1	1	1	1	0	1	1	0	1	0	1	0	1	1	0	0	0	0	0	0	0	1	0	0	0
1610	2022-06-27 18:46:39	2015-03-06	7	2	0	21	4	0		1	0	1	0	1	0	1	0	3	1	1	0	0	1	1	0	0	1	1	0	1	0	0	0	1	0	0	1	0	0	0	0	0	0	1	1	0	0	0	0
1611	2022-06-27 18:55:58	2012-01-11	10	5	0	21	4	0		1	1	1	0	1	1	1	0	4	1	0	0	0	0	0	0	1	1	0	0	1	0	0	0	0	1	0	0	1	1	0	0	0	0	0	0	1	0	0	0
1612	2022-06-27 19:01:10	2011-11-24	10	5	0	21	4	0		1	0	1	1	1	1	1	0	5	1	0	0	1	0	1	0	1	1	0	0	1	1	1	1	1	1	0	1	1	0	0	1	1	0	1	1	1	1	1	0
1613	2022-06-27 19:31:02	2015-10-12	6	1	0	21	4	0		1	1	1	1	1	1	0	1	5	0	1	0	1	0	1	1	1	1	1	1	1	1	0	1	1	1	0	1	0	1	1	1	1	1	0	1	0	1	1	0
1614	2022-06-27 20:14:48	2013-12-31	8	3	0	21	4	1	ASMA	1	1	1	0	1	1	0	1	4	0	0	1	1	0	1	1	1	1	0	0	1	1	0	1	1	1	1	1	0	1	0	1	1	0	0	0	0	0	1	0
1615	2022-06-28 07:46:31	2012-05-10	10	5	0	21	4	0		1	0	1	1	1	1	0	1	5	0	1	0	0	0	0	1	1	1	1	0	1	0	0	0	0	0	1	0	0	0	1	0	1	0	1	0	1	0	0	0
1617	2022-06-28 08:18:39	2014-11-09	7	2	0	21	4	1	Epilética	1	1	1	1	1	0	1	0	4	1	0	0	0	0	0	1	0	1	1	0	1	1	0	1	1	1	1	1	1	1	1	0	1	0	0	0	0	0	1	1
1618	2022-06-28 09:12:11	2016-03-19	6	1	0	21	4	0		1	0	1	0	1	1	1	0	4	1	0	0	0	1	1	1	0	1	1	1	1	1	0	1	0	1	0	0	0	0	0	0	0	0	1	1	1	0	0	0
1619	2022-06-28 09:16:23	2014-07-11	7	3	0	21	4	1	TDAH e epilepsia	1	0	1	1	1	1	1	0	5	1	1	1	0	0	0	1	1	1	1	0	1	1	0	1	0	1	0	1	0	1	1	1	1	1	1	0	0	0	1	0
1620	2022-06-28 09:16:37	2015-04-21	7	1	0	21	4	0		1	1	1	0	1	1	1	0	4	1	0	0	0	0	0	0	0	1	1	0	1	1	0	1	1	1	0	0	0	0	1	0	1	1	0	0	0	0	1	0
1621	2022-06-28 09:19:38	2011-10-26	10	5	0	21	4	0		1	1	1	1	1	1	1	0	5	1	0	0	0	0	0	0	1	1	1	0	1	1	0	1	0	1	0	1	0	1	0	0	0	1	1	0	0	0	0	0
1622	2022-06-28 09:20:00	2012-12-13	9	4	0	21	4	0		1	0	1	0	1	1	1	0	4	1	1	0	0	0	0	1	1	1	1	1	1	1	0	1	1	0	0	1	0	0	0	1	1	0	1	0	1	1	1	0
1623	2022-06-28 09:20:26	2015-04-27	7	1	0	21	4	0		1	0	1	1	1	1	1	1	6	1	1	0	0	0	0	0	1	1	0	0	1	1	0	1	0	1	1	1	0	0	1	1	1	1	0	0	0	0	1	0
1624	2022-06-28 09:28:41	2014-11-05	7	2	1	26	5	0		1	0	1	1	1	1	1	0	5	1	1	0	1	0	1	0	1	1	0	0	1	0	0	0	1	1	0	0	0	1	0	1	1	1	0	1	0	0	0	0
1625	2022-06-28 09:36:35	2014-12-12	7	2	0	21	4	0		1	0	1	0	1	1	1	0	4	1	0	1	0	1	1	0	1	1	1	0	1	0	0	0	1	0	0	1	0	0	0	1	1	0	0	0	0	0	0	0
1626	2022-06-28 09:54:02	2011-09-09	10	5	0	21	4	0		1	0	1	1	1	1	0	1	5	0	0	0	0	0	0	1	1	1	0	0	1	1	0	1	1	1	1	0	0	0	0	0	0	1	0	0	0	0	0	0
1627	2022-06-28 09:56:15	2012-05-20	10	5	1	21	4	0		1	0	1	0	1	1	1	0	4	1	0	0	0	0	0	0	1	1	1	1	1	1	1	1	1	1	1	1	1	1	1	1	1	1	1	1	1	1	1	1
1628	2022-06-28 10:20:49	2013-09-06	8	3	0	21	4	0		1	1	1	0	1	1	1	0	4	1	0	0	1	0	1	0	0	1	1	1	1	1	0	1	1	1	1	0	0	0	1	0	1	0	0	1	0	1	0	0
1629	2022-06-28 10:36:35	2012-08-05	9	5	0	21	4	0		1	0	1	0	1	1	1	0	4	1	1	0	0	0	0	1	0	1	1	0	1	1	0	1	1	0	0	0	0	0	0	1	1	0	0	1	0	0	0	0
1630	2022-06-28 10:38:34	2015-07-01	6	1	0	21	4	0		1	1	1	0	1	1	1	0	4	1	1	0	0	0	0	0	0	1	1	0	1	1	0	1	1	1	0	0	1	0	1	0	1	0	1	1	0	0	0	0
1631	2022-06-28 10:46:21	2011-12-12	10	5	0	21	4	0		1	0	0	0	1	1	1	0	3	0	0	0	0	0	0	0	0	1	1	1	1	1	0	1	0	0	0	1	1	1	0	0	0	1	1	1	1	1	0	1
1632	2022-06-28 10:57:38	2015-06-09	7	1	0	21	4	0		1	0	1	0	0	0	1	1	3	0	0	0	0	0	0	0	0	1	0	0	1	1	0	1	0	1	1	0	1	0	1	1	1	0	0	0	1	0	0	0
1633	2022-06-28 11:07:39	2014-04-18	8	2	0	21	4	1	Asma	1	0	1	0	1	1	1	0	4	1	0	0	0	0	0	0	1	0	0	0	0	1	0	1	0	0	0	1	0	0	0	1	1	0	1	0	0	0	1	0
1634	2022-06-28 11:10:56	2015-01-04	7	2	0	21	4	0		1	0	1	1	1	1	1	0	5	1	1	0	0	0	0	0	0	1	1	0	1	1	0	1	0	1	0	0	0	1	0	0	0	1	0	0	0	1	0	1
1635	2022-06-28 11:12:47	2013-08-21	8	3	0	21	4	0		1	0	1	0	1	1	1	0	4	1	1	0	0	0	0	1	1	1	1	1	1	1	0	1	1	1	0	1	1	0	0	0	0	0	0	1	0	1	0	0
1637	2022-06-28 11:46:22	2015-11-09	6	1	0	21	4	0		1	0	1	0	1	1	1	0	4	1	0	0	0	0	0	1	1	1	1	1	1	1	0	1	1	0	0	0	0	0	0	0	0	0	0	0	1	0	0	0
1638	2022-06-28 11:58:16	2015-09-16	6	1	0	21	4	0		1	1	1	1	1	1	1	1	6	1	0	0	1	0	1	0	1	1	1	1	1	1	0	1	1	1	0	1	0	0	1	1	1	1	1	0	0	0	1	0
1639	2022-06-28 12:03:04	2013-10-07	8	3	0	21	4	1	Asma	1	0	1	0	1	1	0	1	4	0	0	0	0	0	0	0	0	1	0	1	1	0	0	0	0	1	0	0	1	1	1	0	1	0	1	0	1	0	0	1
1640	2022-06-28 13:21:46	2015-03-04	7	2	0	21	4	0		1	1	1	0	1	1	1	0	4	1	0	0	0	0	0	0	0	0	0	0	0	0	0	0	0	0	0	1	1	1	1	0	1	0	1	1	0	0	0	0
1642	2022-06-28 13:49:54	2010-10-08	11	4	0	6	1	0		1	1	1	0	1	1	1	0	4	1	0	1	0	0	0	1	0	1	1	0	1	1	0	1	1	1	1	1	0	1	0	0	0	0	0	0	0	1	1	1
1643	2022-06-28 14:33:09	2015-10-10	6	1	0	21	4	0		1	0	1	1	1	1	1	0	5	1	0	0	0	0	0	1	1	1	1	0	1	0	1	1	1	0	0	1	1	0	1	1	1	1	0	1	1	0	0	0
1644	2022-06-28 15:25:12	2016-04-28	6	1	1	23	4	0		1	0	1	1	1	1	1	1	6	1	0	0	0	0	0	0	1	1	1	0	1	1	0	1	1	1	0	0	0	0	0	0	0	0	0	0	0	0	0	0
1645	2022-06-28 15:33:30	2012-10-01	9	4	0	21	4	0		1	0	1	1	1	1	1	0	5	1	0	0	0	0	0	1	1	1	1	0	1	0	0	0	1	1	0	1	0	1	0	1	1	0	1	0	0	0	0	0
1646	2022-06-28 15:33:58	2012-10-03	9	4	0	21	4	0		1	1	0	1	1	1	1	1	5	0	1	1	0	0	0	0	1	1	1	0	1	1	0	1	1	0	1	1	0	1	0	0	0	0	1	1	1	0	1	0
1647	2022-06-28 16:14:37	2013-02-02	9	4	0	21	4	0		1	1	1	1	1	1	1	0	5	1	1	0	0	0	0	1	0	1	1	0	1	1	0	1	0	1	0	1	0	1	1	0	1	0	1	0	1	0	1	0
1648	2022-06-28 16:19:26	2014-02-11	8	3	0	21	4	0		1	0	0	0	1	0	0	0	1	0	0	0	0	0	0	0	0	0	0	1	1	0	0	0	0	1	0	0	1	0	1	0	1	0	0	1	0	0	0	0
1649	2022-06-28 16:56:15	2012-10-11	9	4	0	21	4	0		1	1	1	0	1	1	1	0	4	1	1	0	0	0	0	0	0	1	1	1	1	1	0	1	1	1	0	1	0	0	1	1	1	0	0	0	0	0	1	0
1650	2022-06-28 17:20:46	2015-09-24	6	1	0	21	4	0		1	0	1	0	1	1	1	0	4	1	0	0	0	0	0	1	1	1	1	1	1	1	0	1	0	0	0	1	1	0	1	1	1	1	1	1	1	1	0	1
1651	2022-06-28 17:48:35	2013-06-07	9	3	0	21	4	0		1	0	1	0	1	1	1	0	4	1	1	0	0	0	0	1	1	1	1	0	1	1	0	1	0	1	0	1	0	0	0	1	1	0	1	0	0	0	1	1
1652	2022-06-28 17:50:07	2015-02-12	7	2	0	21	4	0		1	1	1	0	1	1	1	0	4	1	0	0	1	0	1	0	1	1	1	1	1	1	0	1	1	0	0	0	0	0	0	0	0	0	0	0	1	0	0	0
1653	2022-06-28 18:12:58	2011-11-13	10	5	0	21	4	0		1	0	1	0	1	1	1	1	5	1	1	0	1	1	1	1	1	1	1	0	1	1	0	1	0	1	1	0	0	0	0	1	1	1	0	0	0	0	0	0
1654	2022-06-28 18:34:22	2015-09-11	6	1	0	21	4	1	Asma	1	0	1	1	1	1	0	1	5	0	0	0	0	0	0	0	1	1	1	0	1	1	0	1	0	0	0	1	0	1	1	0	1	1	0	1	1	1	0	0
1655	2022-06-28 18:42:56	2015-08-22	6	1	0	21	4	0		1	1	1	1	1	1	1	0	5	1	1	0	0	0	0	0	0	1	1	0	1	1	0	1	0	1	0	1	1	0	0	0	0	0	1	0	0	0	1	0
1656	2022-06-28 19:08:30	2016-03-16	6	1	0	21	4	0		1	1	1	0	1	1	1	0	4	1	1	0	0	0	0	0	1	1	1	0	1	1	0	1	0	1	0	1	0	0	0	0	0	0	0	0	0	0	0	0
1657	2022-06-28 19:11:10	2014-10-03	7	2	0	21	4	0		1	0	1	1	1	0	1	0	4	1	0	0	0	0	0	0	0	1	1	0	1	0	0	0	0	0	0	1	0	0	0	0	0	0	0	0	0	1	1	0
1658	2022-06-28 19:22:38	2015-10-28	6	1	0	21	4	1	Broquite	1	1	1	1	1	1	1	0	5	1	0	1	1	1	1	1	1	1	0	0	1	0	0	0	0	1	0	1	0	0	0	1	1	0	0	0	0	0	0	0
1659	2022-06-28 19:29:28	2013-12-11	8	3	0	21	4	0		1	1	1	1	1	1	1	0	5	1	1	0	0	0	0	0	0	1	1	0	1	1	0	1	0	0	1	0	0	0	1	0	1	0	0	1	0	0	0	0
1660	2022-06-28 19:58:54	2013-05-02	9	4	0	21	4	0		1	0	1	0	1	1	1	0	4	1	0	0	0	0	0	0	0	1	1	1	1	1	0	1	0	0	0	0	1	0	0	0	0	1	0	0	1	1	0	0
1661	2022-06-28 20:08:29	2012-10-24	9	4	0	21	4	0		1	1	0	1	1	1	1	0	4	0	0	0	0	0	0	0	0	1	0	1	1	1	1	1	0	1	1	1	0	0	1	0	1	0	0	1	1	1	0	0
1662	2022-06-28 20:25:47	2013-11-22	8	3	0	21	4	0		1	1	1	0	1	1	1	0	4	1	0	0	0	0	0	1	0	1	1	1	1	1	0	1	0	1	0	0	0	0	1	0	1	1	1	1	0	0	1	0
1663	2022-06-28 20:29:53		7	2	0	21	4	1	TDAH	1	0	1	0	1	1	1	1	5	1	0	0	0	0	0	0	1	1	1	1	1	1	0	1	0	1	0	1	1	1	1	1	1	0	0	0	0	0	0	0
1664	2022-06-28 20:40:32	2013-04-11	9	3	0	21	4	0		1	1	1	1	1	1	1	0	5	1	0	0	1	0	1	1	1	1	1	0	1	1	0	1	1	1	1	1	1	1	1	1	1	1	1	1	1	1	1	1
1665	2022-06-28 20:47:02	2014-04-23	8	2	0	21	4	0		1	1	0	0	1	1	0	1	3	0	0	0	0	0	0	0	1	1	1	0	1	0	0	0	0	0	0	1	0	0	0	0	0	1	1	0	1	0	0	0
1666	2022-06-28 20:55:20	2016-01-04	6	1	0	21	4	0		1	1	1	1	1	1	1	1	6	1	0	1	0	1	1	1	1	1	1	0	1	1	0	1	1	1	1	1	0	0	1	0	1	1	0	0	1	0	0	0
1667	2022-06-28 21:01:24	2011-09-02	10	5	0	21	4	1	Colesterol Alto	1	0	0	1	1	1	0	0	3	0	0	0	0	0	0	0	1	1	1	0	1	1	0	1	1	1	1	1	1	0	0	0	0	1	0	0	0	0	0	0
1668	2022-06-28 21:16:09	2015-03-31	7	2	0	21	4	0		1	1	1	0	1	1	1	0	4	1	0	0	0	0	0	0	1	1	1	0	1	1	0	1	0	1	0	1	0	0	0	0	0	1	1	1	1	0	0	0
1669	2022-06-28 21:40:56	2013-04-15	9	4	0	21	4	0		1	0	1	1	1	1	1	0	5	1	0	0	0	0	0	1	1	1	1	0	1	1	0	1	0	1	0	1	1	0	0	1	1	0	1	1	0	1	1	0
1671	2022-06-28 21:52:29	2012-07-14	9	4	0	21	4	0		1	1	1	0	1	0	1	0	3	1	0	0	0	0	0	0	0	1	1	0	1	0	0	0	0	1	1	1	0	1	1	0	1	1	0	1	0	0	1	0
1672	2022-06-28 22:12:41	2011-12-15	10	5	0	21	4	0		1	1	1	0	1	0	1	0	3	1	0	0	0	0	0	0	1	1	0	0	1	1	1	1	0	0	0	1	0	0	0	1	1	0	0	1	0	1	0	0
1673	2022-06-28 22:17:13	2014-08-02	7	2	0	21	4	0		1	1	1	0	1	0	1	0	3	1	0	0	0	0	0	0	1	1	1	0	1	1	0	1	0	1	0	0	0	0	1	0	1	1	0	0	0	0	0	1
1674	2022-06-28 22:18:54	2016-03-24	6	1	0	21	4	0		1	1	1	0	1	1	1	0	4	1	0	0	1	0	1	1	1	1	1	0	1	1	0	1	0	1	0	0	0	1	0	1	1	1	0	0	0	0	0	0
1675	2022-06-28 22:25:15	2016-06-02	6	2	0	21	4	1	Bronquite	1	0	1	0	1	1	1	0	4	1	0	0	0	1	1	0	1	1	1	1	1	0	0	0	0	1	1	1	0	0	0	1	1	0	0	0	0	0	1	1
1676	2022-06-28 22:32:08	2014-07-25	7	2	0	21	4	0		1	0	1	1	1	1	1	1	6	1	0	0	0	0	0	0	1	1	1	1	1	1	0	1	1	0	0	0	0	0	1	0	1	1	0	0	1	0	0	1
1677	2022-06-29 03:23:47	2015-12-06	6	1	0	21	4	1	Bronquite	1	0	1	0	1	1	1	0	4	1	0	0	1	0	1	0	0	1	1	0	1	0	0	0	1	1	0	1	0	1	0	1	1	0	1	0	0	0	0	0
1678	2022-06-29 08:52:39	2010-08-26	11	5	0	21	4	0		1	0	1	0	1	1	1	0	4	1	0	0	0	0	0	0	0	1	1	0	1	1	0	1	1	0	0	1	0	0	0	0	0	0	1	1	0	0	0	0
1680	2022-06-29 13:56:04	2012-07-23	9	4	0	21	4	0		1	0	1	0	0	1	1	0	3	0	0	0	0	0	0	1	1	1	1	0	1	1	0	1	1	1	0	0	0	0	0	0	0	1	0	0	1	0	0	0
1681	2022-06-29 16:49:34	2015-06-18	7	1	0	21	4	0		1	0	1	0	1	1	1	0	4	1	0	0	1	0	1	0	1	1	1	1	1	1	0	1	1	1	1	1	0	0	1	1	1	1	1	0	1	1	1	1
1682	2022-06-29 16:50:55	2013-06-25	9	4	0	21	4	1	Puberdade precoce	1	1	1	0	1	1	1	0	4	1	0	0	0	0	0	0	1	1	1	0	1	1	0	1	1	0	1	1	0	0	0	1	1	1	0	0	1	1	0	1
1683	2022-06-29 17:05:17	2016-04-11	6	1	0	21	4	0		1	0	1	0	1	1	1	1	5	1	0	0	0	0	0	0	1	1	0	1	1	1	0	1	1	1	0	0	0	1	0	1	1	0	1	1	0	0	0	0
1684	2022-06-29 17:06:25	2014-10-26	7	2	0	21	4	0		1	1	1	0	1	1	0	1	4	0	0	0	0	0	0	0	1	1	1	0	1	0	0	0	0	0	0	0	0	0	0	1	1	1	0	1	1	1	0	0
1685	2022-06-29 17:11:59	2013-11-19	8	3	0	21	4	0		1	0	1	1	1	1	1	0	5	1	1	0	1	0	1	1	1	1	1	0	1	1	0	1	1	1	1	1	0	0	0	0	0	0	0	0	0	0	0	0
1686	2022-06-29 17:20:11	2013-01-02	9	4	0	21	4	0		1	0	1	0	1	1	1	0	4	1	0	1	0	0	0	0	1	1	1	0	1	1	0	1	0	1	1	1	0	0	1	1	1	0	0	1	0	0	1	0
1687	2022-06-29 18:03:16	2011-07-02	10	5	0	21	4	0		1	0	1	0	1	0	1	0	3	1	0	0	0	0	0	0	1	0	1	0	0	1	0	1	0	1	1	0	0	0	1	1	1	1	1	1	1	1	1	1
1688	2022-06-29 18:34:24	2013-10-25	8	3	0	21	4	0		1	0	1	0	1	1	1	0	4	1	0	0	1	0	1	1	1	1	0	1	1	1	0	1	1	1	0	0	0	1	1	0	1	1	0	0	0	1	1	0
1689	2022-06-29 18:42:16	2014-08-02	7	2	0	21	4	0		1	1	1	0	1	1	1	0	4	1	1	0	0	1	1	0	1	1	1	0	1	1	0	1	1	1	1	1	0	0	0	0	0	0	0	1	0	1	0	0
1690	2022-06-29 18:48:34	2014-06-06	8	2	0	21	4	1	asma	1	1	1	0	1	1	1	0	4	1	1	0	0	0	0	1	1	1	1	0	1	0	0	0	0	0	0	1	0	0	0	0	0	1	0	1	0	0	1	0
1691	2022-06-29 19:05:29	2016-05-12	6	1	0	21	4	0		1	1	1	1	1	1	1	0	5	1	1	1	1	1	1	1	1	1	1	0	1	1	0	1	1	1	1	0	0	0	0	0	0	1	0	0	1	0	0	0
1692	2022-06-29 19:09:05	2012-02-07	10	4	0	21	4	0		1	0	1	0	1	1	1	0	4	1	0	1	0	0	0	1	1	1	1	1	1	0	0	0	1	0	0	0	0	0	0	0	0	1	0	0	0	1	0	0
1693	2022-06-29 19:50:43	2015-04-07	7	1	0	21	4	0		1	1	1	0	1	1	1	0	4	1	0	0	0	0	0	0	1	1	1	0	1	1	0	1	0	0	1	0	0	1	0	1	1	1	1	0	1	0	1	0
1694	2022-06-29 20:07:38	2015-07-31	6	1	0	21	4	0		1	0	1	0	1	1	1	1	5	1	0	1	0	0	0	0	1	1	1	0	1	1	0	1	1	1	0	0	0	0	1	0	1	0	1	1	0	1	0	0
1695	2022-06-29 20:12:58	2014-01-14	8	3	0	21	4	0		1	0	1	0	1	0	1	0	3	1	1	0	0	0	0	1	1	1	1	0	1	1	0	1	1	0	0	0	0	0	1	0	1	0	0	0	0	0	0	0
1696	2022-06-29 20:41:58	2013-02-24	9	3	0	21	4	1	PTI	1	1	1	0	1	1	0	1	4	0	0	0	0	0	0	0	1	0	1	1	1	1	0	1	0	1	1	1	0	0	1	0	1	1	1	0	0	1	1	0
1697	2022-06-29 21:02:13	2014-12-16	7	2	0	21	4	0		1	1	0	1	1	1	1	0	4	0	0	0	1	0	1	0	1	1	0	0	1	1	0	1	1	1	0	1	0	1	0	0	0	0	1	1	0	0	1	1
1698	2022-06-29 21:48:19	2015-10-10	6	1	0	21	4	0		1	0	1	1	1	1	1	0	5	1	1	0	0	0	0	0	1	1	1	0	1	0	1	1	1	1	1	0	1	0	0	0	0	0	0	0	0	1	0	0
1699	2022-06-29 23:05:36	2013-06-01	9	3	0	23	4	0		1	0	1	0	1	1	1	0	4	1	1	0	0	0	0	1	1	1	1	0	1	1	0	1	0	1	0	1	0	0	0	1	1	0	0	0	1	0	0	1
1701	2022-06-30 10:46:15	2013-06-03	9	4	0	21	4	1	Hidronefrose	1	1	1	0	1	1	1	0	4	1	0	0	0	0	0	0	0	1	1	0	1	1	0	1	0	0	0	1	0	1	0	0	0	0	0	0	1	0	1	0
1702	2022-06-30 13:02:33	2013-11-27	8	3	0	23	4	0		1	0	1	0	1	1	1	0	4	1	0	0	0	0	0	0	1	1	1	1	1	1	0	1	0	1	0	1	1	0	0	0	0	0	0	0	0	1	0	0
1703	2022-06-30 13:05:14	2013-02-09	9	4	0	23	4	0		1	0	1	0	1	1	1	0	4	1	1	0	0	0	0	1	1	1	1	1	1	1	0	1	1	0	0	0	0	0	0	0	0	1	0	0	0	0	0	0
1704	2022-06-30 19:50:49	2013-04-14	9	4	0	21	4	0		1	1	0	1	1	1	1	0	4	0	0	0	0	0	0	0	0	1	1	0	1	1	0	1	1	1	0	0	0	0	1	0	1	1	0	0	0	1	1	0
1705	2022-06-30 20:30:46	2013-12-04	8	3	0	21	4	0		1	1	1	0	1	1	1	0	4	1	0	0	0	0	0	0	1	0	0	0	0	1	0	1	1	1	0	1	1	0	1	1	1	0	0	0	0	0	0	0
1706	2022-06-30 20:50:27	2012-05-27	10	5	0	21	4	0		1	1	1	1	1	1	1	0	5	1	0	0	0	0	0	0	0	1	1	1	1	1	0	1	0	0	0	1	1	0	0	0	0	0	1	1	1	0	1	1
1707	2022-06-30 22:09:11	2015-10-13	6	1	0	23	4	0		1	0	1	0	1	1	1	0	4	1	0	0	0	0	0	1	1	1	1	0	1	1	0	1	1	1	0	1	0	1	0	0	0	1	0	0	0	1	1	0
1708	2022-06-30 22:22:43	2013-05-20	9	4	0	21	4	0		1	0	1	0	1	1	1	1	5	1	0	0	1	0	1	0	0	1	1	0	1	1	0	1	0	1	0	0	0	0	1	0	1	0	0	1	0	0	0	0
1709	2022-06-30 23:18:23	2015-11-13	6	1	0	21	4	1	Asma	1	0	1	0	0	0	0	0	1	0	0	0	0	0	0	0	0	1	1	0	1	0	0	0	0	1	0	1	0	0	0	0	0	0	0	1	0	0	1	0
1710	2022-07-01 18:39:03	2015-06-19	7	1	0	21	4	0		1	0	1	0	0	1	1	0	3	0	0	0	0	0	0	0	0	1	1	0	1	1	0	1	0	1	0	1	0	0	1	0	1	0	0	1	1	1	0	1
1711	2022-07-01 18:57:31	2014-02-22	8	3	0	23	4	0		1	1	1	0	1	1	1	0	4	1	1	1	0	0	0	1	1	1	1	0	1	1	0	1	1	1	1	1	0	0	1	1	1	0	1	0	0	0	1	0
1712	2022-07-01 20:06:19	2014-03-20	8	3	0	21	4	0		1	0	1	0	1	1	1	0	4	1	0	0	0	0	0	0	1	1	1	0	1	1	0	1	0	1	0	1	0	1	1	0	1	0	1	1	1	1	1	0
1713	2022-07-01 22:09:00	2012-07-01	9	5	0	21	4	0		1	1	1	0	1	1	1	0	4	1	1	1	0	0	0	0	1	1	1	0	1	1	0	1	1	1	1	1	1	0	1	1	1	0	0	0	0	1	1	0
1714	2022-07-02 08:07:40	2012-11-07	9	4	0	21	4	0		1	0	1	0	1	1	0	1	4	0	1	0	0	0	0	1	1	1	0	0	1	0	0	0	0	1	0	0	0	0	1	0	1	1	0	0	0	0	1	0
1715	2022-07-03 18:12:02	2012-08-16	9	4	0	21	4	0		1	1	1	0	1	1	0	1	4	0	0	0	0	0	0	0	0	0	1	0	0	0	0	0	0	0	1	0	0	0	1	0	1	0	1	1	1	1	0	0
1716	2022-07-04 10:29:50	2015-03-21	7	2	0	21	4	0		1	1	1	0	1	1	1	1	5	1	0	0	1	0	1	1	1	1	1	1	1	1	0	1	0	0	1	0	0	0	0	1	1	0	1	0	0	0	0	0
1717	2022-07-04 13:56:21	2015-07-17	6	1	0	21	4	0		1	0	1	0	1	1	0	1	4	0	0	0	0	0	0	0	0	1	1	1	1	1	0	1	0	1	0	1	1	0	0	0	0	0	1	1	1	0	0	0
1718	2022-07-04 18:16:58	2012-03-23	10	5	0	23	4	1	Estenose de jump	1	1	1	0	1	0	1	0	3	1	1	0	1	0	1	1	1	1	0	0	1	1	0	1	0	1	1	1	0	0	1	1	1	0	0	0	0	1	0	0
1719	2022-07-04 18:35:54	2013-10-20	8	3	0	23	4	0		1	1	1	0	1	0	1	0	3	1	0	0	0	0	0	1	1	1	0	0	1	1	0	1	0	1	0	0	1	0	1	1	1	0	0	0	0	0	0	0
1720	2022-07-04 19:01:20	2015-09-01	6	1	0	21	4	0		1	1	1	1	1	1	1	0	5	1	0	0	0	0	0	1	0	1	0	1	1	1	0	1	0	1	0	1	0	0	1	1	1	0	1	0	1	0	0	1
1721	2022-07-04 21:39:43	2013-09-30	8	3	0	23	4	1	TDAH	1	0	1	0	1	1	1	0	4	1	0	0	1	0	1	1	1	1	1	1	1	1	0	1	0	1	0	1	1	0	0	0	0	1	0	0	1	0	1	0
1722	2022-07-04 23:29:50	2016-03-13	6	1	0	23	4	0		1	0	1	1	1	1	1	0	5	1	0	1	0	0	0	1	1	1	1	1	1	1	0	1	0	1	0	1	1	0	1	1	1	0	0	1	1	0	0	0
1723	2022-07-05 00:12:31	2014-10-10	7	2	0	23	4	0		1	1	1	0	1	1	1	0	4	1	0	0	0	0	0	0	0	1	1	0	1	1	0	1	0	1	0	1	1	0	1	0	1	0	0	0	1	0	1	0
1724	2022-07-05 09:20:18	2012-07-11	9	4	0	23	4	0		1	1	0	0	1	0	1	0	2	0	0	0	0	0	0	0	0	1	1	0	1	1	0	1	1	0	0	1	1	0	0	0	0	0	0	0	0	0	1	0
1725	2022-07-05 15:53:24	2013-07-03	9	3	0	23	4	0		1	0	1	0	1	0	1	0	3	1	0	0	0	0	0	1	0	1	1	0	1	1	0	1	0	1	0	0	1	0	1	1	1	0	0	0	0	0	0	0
1726	2022-07-05 18:11:32	2013-10-27	8	4	0	23	4	0		1	0	1	0	1	0	1	0	3	1	0	0	0	0	0	0	0	1	1	0	1	1	0	1	1	1	1	1	1	1	1	0	1	0	1	0	0	0	1	0
1727	2022-07-05 20:13:28	2015-07-26	6	1	0	21	4	0		1	1	1	0	1	1	1	1	5	1	0	0	0	0	0	1	1	1	1	1	1	1	0	1	1	1	0	0	0	1	0	1	1	1	1	1	0	1	1	0
1728	2022-07-05 21:46:02	2011-09-19	10	5	0	23	4	0		1	0	1	0	1	1	1	1	5	1	0	0	1	0	1	1	1	1	1	1	1	1	0	1	1	1	0	1	1	0	1	1	1	1	1	1	1	0	1	0
1729	2022-07-05 21:51:46	2015-05-12	7	1	0	21	4	0		1	0	0	1	1	1	1	0	4	0	0	0	1	0	1	0	1	1	1	1	1	1	0	1	1	0	0	1	0	0	0	0	0	0	1	1	1	0	1	1
1730	2022-07-06 10:44:33	2011-09-26	10	5	1	11	2	0		1	0	1	0	1	1	1	0	4	1	0	0	0	0	0	0	0	1	1	0	1	1	0	1	0	0	1	0	0	0	1	0	1	0	0	0	0	0	0	0
1731	2022-07-06 11:39:31	2015-08-07	6	1	0	23	4	0		1	0	1	1	1	1	1	1	6	1	1	1	0	0	0	1	1	1	1	0	1	1	0	1	0	1	1	1	0	0	1	1	1	0	0	0	0	1	0	1
1732	2022-07-06 11:50:50	2010-10-20	11	5	0	23	4	0		1	1	1	0	1	1	1	0	4	1	0	0	0	0	0	0	1	1	1	0	1	1	0	1	1	1	1	1	1	1	1	1	1	1	0	1	1	1	0	0
1733	2022-07-06 11:56:15	2012-03-15	10	5	0	23	4	0		1	0	1	1	1	0	1	0	4	1	1	0	0	0	0	0	1	1	1	0	1	1	0	1	1	1	0	0	0	0	0	0	0	0	0	0	0	0	0	0
1734	2022-07-06 12:05:41	2013-03-06	9	4	0	23	4	0		1	0	1	1	1	1	1	1	6	1	1	1	0	0	0	1	1	1	1	0	1	1	0	1	1	1	1	1	0	1	1	1	1	1	1	1	1	0	1	0
1735	2022-07-06 12:09:53	2011-12-06	10	5	0	23	4	0		1	1	1	0	1	0	1	0	3	1	0	0	0	0	0	0	1	1	1	0	1	1	0	1	0	0	1	0	0	0	0	0	0	1	0	0	0	0	1	0
1736	2022-07-06 12:26:02	2014-08-03	7	2	0	23	4	0		1	1	1	0	1	1	1	0	4	1	0	0	0	0	0	0	0	1	1	0	1	1	0	1	0	1	1	0	1	1	1	1	1	1	1	1	1	0	1	1
1737	2022-07-06 12:37:36	2014-01-30	8	3	0	23	4	0		1	1	1	0	1	1	1	1	5	1	0	0	0	0	0	0	1	1	1	1	1	1	0	1	0	1	0	1	1	0	1	0	1	1	1	0	1	0	1	0
1739	2022-07-06 12:56:34	2016-02-07	6	1	0	23	4	0		1	1	1	1	1	1	1	0	5	1	0	1	1	0	1	1	1	1	0	1	1	1	0	1	0	1	1	1	1	1	0	0	0	1	0	1	0	1	1	0
1740	2022-07-06 12:59:03	2016-04-28	6	1	0	23	4	0		1	0	1	0	1	0	1	1	4	1	0	1	0	1	1	0	1	1	1	0	1	1	0	1	0	1	1	0	0	0	1	0	1	1	0	0	0	0	0	0
1741	2022-07-06 13:04:39	2012-08-08	9	4	1	14	2	0		1	0	1	0	1	1	1	0	4	1	0	0	0	0	0	0	0	1	1	0	1	1	0	1	0	0	1	0	0	0	0	0	0	1	0	0	0	0	1	1
1742	2022-07-06 13:05:54	2016-03-09	6	1	0	23	4	0		1	0	1	1	1	1	1	1	6	1	0	0	0	0	0	1	1	1	1	1	1	1	0	1	1	1	0	1	0	0	1	1	1	1	1	1	1	0	1	1
1743	2022-07-06 13:10:05	2016-02-08	6	1	0	23	4	0		1	0	0	0	1	1	1	1	4	0	0	0	0	0	0	0	0	1	1	0	1	1	0	1	1	1	1	1	1	0	0	0	0	0	1	1	1	0	0	1
1744	2022-07-06 13:18:37	2012-12-15	9	4	0	23	4	0		1	1	1	0	1	1	1	0	4	1	1	0	1	0	1	1	1	1	1	0	1	0	0	0	0	0	0	0	0	0	0	0	0	0	0	0	0	0	0	0
1745	2022-07-06 13:34:21	2015-11-13	6	1	0	23	4	0		1	0	1	1	1	1	1	0	5	1	0	0	0	0	0	0	1	1	1	0	1	1	0	1	0	0	0	0	0	0	0	0	0	1	1	1	0	1	0	1
1746	2022-07-06 13:34:54	2013-04-24	9	3	0	23	4	0		1	0	0	0	1	0	1	0	2	0	1	0	1	0	1	0	1	1	1	0	1	1	0	1	0	1	0	1	0	0	1	0	1	0	0	0	0	0	1	0
1747	2022-07-06 13:36:07	2013-12-27	8	3	0	23	4	0		1	1	1	0	1	1	1	0	4	1	0	0	0	0	0	0	0	0	0	0	0	0	0	0	1	1	0	1	0	0	1	1	1	0	0	1	0	1	1	1
1748	2022-07-06 13:37:23	2015-12-21	6	1	0	23	4	0		1	0	1	1	1	0	1	0	4	1	0	0	0	0	0	0	0	0	0	0	0	0	0	0	0	1	1	0	1	1	1	0	1	0	0	0	0	0	0	0
1749	2022-07-06 13:38:03	2012-02-08	10	5	0	23	4	0		1	0	1	0	1	0	1	0	3	1	1	1	1	0	1	1	1	1	1	0	1	1	0	1	0	1	0	1	0	0	1	0	1	0	0	1	0	1	1	0
1750	2022-07-06 14:02:14	2015-07-17	6	1	0	23	4	0		1	0	1	0	1	1	1	0	4	1	0	0	0	0	0	1	0	1	1	1	1	0	0	0	1	1	0	0	0	0	1	0	1	1	1	0	0	0	0	0
1751	2022-07-06 14:07:12	2014-07-26	7	2	0	23	4	0		1	1	1	0	1	0	1	0	3	1	0	0	0	0	0	0	0	1	1	0	1	0	0	0	0	1	0	0	1	0	0	0	0	0	0	0	1	0	0	0
1752	2022-07-06 14:29:14	2015-03-25	7	2	0	23	4	0		1	0	1	0	1	1	1	1	5	1	0	0	0	0	0	0	0	1	1	0	1	1	0	1	0	1	0	1	1	0	1	0	1	0	0	0	1	0	0	0
1753	2022-07-06 14:30:18	2013-07-01	9	3	0	23	4	0		1	1	0	0	1	1	1	0	3	0	0	0	0	0	0	0	1	1	1	1	1	1	0	1	0	1	0	0	1	0	0	0	0	0	0	1	0	0	0	0
1754	2022-07-06 14:45:37	2015-12-18	6	1	0	23	4	0		1	1	0	0	0	0	0	1	1	0	0	0	0	0	0	1	0	1	0	1	1	0	0	0	0	1	0	0	0	0	1	1	1	1	0	0	0	0	0	1
1755	2022-07-06 14:56:11	2014-07-14	7	2	0	23	4	0		1	0	1	0	1	0	0	1	3	0	0	0	0	0	0	0	1	1	1	0	1	0	0	0	0	1	0	0	1	0	0	0	0	0	0	1	0	0	0	0
1756	2022-07-06 15:01:16	2014-02-06	8	3	0	23	4	0		1	1	1	0	1	1	1	0	4	1	0	0	0	0	0	0	1	1	0	0	1	1	0	1	0	1	0	0	0	0	1	0	1	1	1	1	0	0	1	0
1757	2022-07-06 15:06:26	2016-01-20	6	1	0	23	4	0		1	1	1	0	1	1	1	0	4	1	1	0	0	1	1	0	1	1	1	0	1	1	1	1	0	1	0	1	1	0	1	1	1	0	1	0	1	0	0	0
1758	2022-07-06 15:13:40	2011-09-11	10	5	0	23	4	0		1	1	0	1	1	1	1	0	4	0	0	0	0	0	0	0	0	1	1	1	1	0	0	0	1	1	0	0	1	0	0	0	0	0	1	0	1	0	0	0
1759	2022-07-06 16:02:44	2011-05-17	11	5	0	23	4	0		1	0	0	0	1	1	1	0	3	0	0	0	0	0	0	0	0	1	1	0	1	1	0	1	0	0	0	0	0	0	0	0	0	0	0	0	0	0	0	0
1760	2022-07-06 16:11:04	2014-01-07	8	3	0	23	4	0		1	0	1	0	1	1	1	0	4	1	1	1	0	0	0	1	1	1	0	0	1	1	0	1	0	1	0	1	1	0	1	0	1	0	1	1	1	0	0	0
1761	2022-07-06 16:59:38	2013-01-05	9	4	0	23	4	0		1	1	1	0	1	1	1	0	4	1	1	1	0	0	0	1	1	1	1	0	1	1	0	1	0	0	0	0	0	0	0	0	0	0	0	0	0	1	0	0
1762	2022-07-06 17:01:17	2013-09-25	8	3	0	23	4	1	Asma	1	0	1	0	1	1	1	0	4	1	0	0	0	0	0	0	0	0	0	1	1	0	0	0	0	1	0	1	1	0	0	0	0	0	1	0	0	0	1	1
1763	2022-07-06 17:20:47	2016-03-09	6	1	0	23	4	0		1	1	0	0	1	1	1	0	3	0	0	0	0	0	0	0	1	1	1	0	1	1	0	1	0	1	0	0	0	0	0	0	0	0	0	1	0	0	0	0
1764	2022-07-06 17:29:57	2013-04-29	9	3	0	23	4	0		1	1	1	0	1	1	1	0	4	1	0	0	0	0	0	0	0	1	1	0	1	1	0	1	0	1	0	0	1	0	1	0	1	0	0	1	1	0	0	0
1765	2022-07-06 17:54:41	2012-10-20	9	4	0	23	4	0		1	1	1	0	1	0	1	0	3	1	1	1	1	0	1	1	1	1	1	1	1	1	1	1	1	1	0	1	0	0	1	1	1	0	1	1	0	0	0	0
1766	2022-07-06 17:58:08	2012-11-07	9	4	0	23	4	1	Asma	1	1	1	0	1	1	1	0	4	1	0	0	0	0	0	0	1	1	1	0	1	1	0	1	0	0	0	1	0	0	0	0	0	0	0	0	1	1	1	0
1767	2022-07-06 18:22:56	2014-03-23	8	3	0	23	4	0		1	0	1	0	1	0	1	0	3	1	1	1	0	0	0	1	1	1	1	1	1	0	0	0	1	1	1	0	0	0	0	0	0	0	0	0	0	0	0	1
1768	2022-07-06 18:45:13	2013-06-12	9	4	0	6	1	1	Problema respiratórios asmática	1	0	1	1	1	1	1	0	5	1	0	0	0	0	0	0	1	1	1	1	1	1	0	1	0	0	0	0	0	0	0	0	0	0	1	0	1	1	1	1
1770	2022-07-06 19:23:12	2011-08-10	10	5	0	23	4	0		1	0	1	0	1	0	1	0	3	1	0	0	0	0	0	0	1	1	1	0	1	1	0	1	0	1	0	0	0	0	0	0	0	1	0	0	0	0	0	0
1771	2022-07-06 20:26:18	2012-07-21	9	4	0	23	4	0		1	1	1	1	1	1	1	0	5	1	1	1	1	0	1	1	0	1	1	1	1	1	0	1	0	1	0	1	0	0	0	0	0	1	1	0	0	0	0	0
1772	2022-07-06 20:34:10	2013-09-17	8	3	0	23	4	0		1	0	1	0	0	1	1	0	3	0	0	0	0	0	0	0	0	1	1	1	1	0	0	0	1	1	0	1	0	0	1	0	1	0	0	0	0	0	1	1
1773	2022-07-06 23:37:35	2014-01-04	8	3	0	23	4	0		1	1	0	0	0	1	1	0	2	0	0	0	0	0	0	0	0	0	0	0	0	0	0	0	0	0	0	1	1	0	0	1	1	0	1	1	0	0	0	0
1774	2022-07-07 11:05:09	2015-07-18	6	1	0	23	4	0		1	0	1	0	1	1	1	0	4	1	1	0	1	0	1	0	0	1	1	1	1	1	0	1	0	1	0	1	1	0	0	0	0	1	0	1	0	0	0	0
1775	2022-07-07 11:58:03	2015-10-30	6	1	0	23	4	0		1	0	1	0	1	1	1	0	4	1	0	0	1	0	1	0	0	1	1	1	1	0	0	0	0	0	1	1	1	0	0	0	0	0	1	1	1	0	1	0
1776	2022-07-07 12:04:30	2015-07-01	7	2	0	23	4	0		1	1	1	0	1	1	1	1	5	1	1	1	0	0	0	1	1	1	1	0	1	1	0	1	0	1	1	1	1	1	0	1	1	0	1	1	1	0	0	0
1777	2022-07-07 14:33:05	2015-12-05	6	1	0	23	4	0		1	0	0	1	1	0	1	0	3	0	0	0	0	0	0	0	0	1	1	0	1	1	0	1	0	0	0	0	1	0	0	0	0	1	0	0	1	0	0	0
1778	2022-07-07 17:41:52	2016-01-28	6	1	0	23	4	0		1	1	1	0	1	1	1	0	4	1	0	0	0	0	0	0	0	1	0	1	1	1	0	1	0	1	0	1	0	1	1	1	1	1	1	0	0	0	0	0
1779	2022-07-07 18:22:04	2015-07-04	7	1	0	23	4	0		1	1	1	1	1	1	1	0	5	1	0	0	0	0	0	1	0	1	1	1	1	1	0	1	0	1	0	0	1	0	0	1	1	0	0	0	0	0	0	0
1780	2022-07-07 21:38:46	2013-06-12	9	3	0	23	4	0		1	1	1	0	1	1	1	0	4	1	0	0	0	0	0	1	0	1	1	0	1	1	0	1	0	1	0	1	0	0	0	0	0	1	0	0	0	1	0	1
1781	2022-07-07 22:01:16	2016-02-23	6	1	1	23	4	0		1	1	1	0	1	1	1	0	4	1	0	0	0	0	0	0	0	1	1	0	1	1	0	1	1	1	0	1	0	1	1	0	1	1	0	0	1	0	1	0
1782	2022-07-07 22:08:01	2014-05-06	8	2	0	23	4	0		1	1	1	0	0	1	1	0	3	0	0	0	0	0	0	0	1	1	1	0	1	1	0	1	1	1	0	1	0	0	0	1	1	1	1	0	0	1	1	0
1783	2022-07-08 05:21:13	2012-12-24	9	4	0	23	4	0		1	1	1	0	1	0	1	0	3	1	0	0	0	0	0	1	1	1	1	0	1	1	0	1	1	0	0	1	1	0	1	0	1	0	1	1	1	1	1	1
1784	2022-07-08 06:47:39	2014-05-15	8	2	0	23	4	0		1	1	0	1	1	1	1	0	4	0	1	0	0	0	0	0	1	1	1	1	1	1	0	1	0	0	0	0	0	0	0	1	1	0	1	0	0	0	1	0
1785	2022-07-08 09:54:26	2014-03-10	8	3	0	23	4	0		1	0	1	0	1	1	1	0	4	1	0	0	0	0	0	0	0	1	0	1	1	1	0	1	0	1	0	0	0	0	0	0	0	0	0	0	0	0	0	0
1787	2022-07-08 13:05:51	2015-07-04	7	1	0	23	4	0		1	0	0	0	1	0	1	0	2	0	0	0	0	0	0	0	0	1	1	0	1	1	0	1	0	1	0	0	0	0	0	0	0	0	0	1	0	0	0	0
1788	2022-07-08 15:22:14	2014-03-30	8	3	0	21	4	1	Persistência do vitro primario.	1	0	1	1	1	1	1	0	5	1	1	0	1	0	1	1	1	1	1	1	1	1	0	1	0	0	0	0	0	0	0	0	0	0	0	1	0	0	0	0
1789	2022-07-08 15:31:03	2012-01-12	10	5	1	13	2	0		1	1	1	0	1	1	1	0	4	1	0	0	0	0	0	1	1	1	0	0	1	1	0	1	1	1	0	1	0	0	1	0	1	0	0	0	0	0	1	0
1790	2022-07-08 16:00:28	2014-08-15	7	2	1	13	2	0		1	1	1	1	1	1	1	1	6	1	1	0	0	0	0	1	1	1	0	1	1	1	0	1	0	1	0	0	0	0	0	0	0	1	0	1	1	0	1	0
1791	2022-07-08 17:32:39	2012-11-11	9	4	1	23	4	0		1	0	0	0	1	1	1	1	4	0	0	0	1	1	1	1	1	1	1	0	1	1	0	1	0	0	1	0	0	0	0	0	0	0	0	1	1	1	0	1
1792	2022-07-08 17:46:47	2016-03-30	6	1	1	7	2	0		1	0	1	0	1	1	1	1	5	1	0	0	0	0	0	1	1	1	1	1	1	1	0	1	1	1	1	0	0	0	1	0	1	0	1	0	1	0	0	0
1793	2022-07-08 17:53:22	2015-06-18	7	1	0	21	4	0		1	1	1	0	1	1	0	1	4	0	1	0	0	0	0	0	1	0	0	0	0	1	0	1	1	1	1	1	0	1	0	0	0	1	0	1	1	0	1	1
1794	2022-07-08 19:43:30	2012-12-06	9	4	0	20	4	0		1	1	1	0	1	1	1	0	4	1	0	0	0	0	0	0	0	1	1	0	1	1	0	1	0	1	0	1	1	0	0	0	0	1	0	0	0	0	1	0
1795	2022-07-08 19:47:19	2012-12-20	9	4	0	21	4	1	Asma	1	0	1	1	1	1	1	0	5	1	1	1	1	0	1	0	1	1	1	0	1	1	0	1	1	1	0	1	0	0	0	1	1	1	0	0	0	0	0	0
1796	2022-07-08 19:52:36	2013-02-27	9	4	0	21	4	0		1	0	1	0	1	1	1	0	4	1	0	0	0	0	0	0	0	1	1	0	1	1	0	1	1	1	1	0	0	0	0	1	1	0	0	1	0	0	0	0
1797	2022-07-08 21:11:54	2012-10-30	9	4	1	25	5	0		1	1	1	0	1	1	1	0	4	1	1	1	1	0	1	1	1	1	1	0	1	1	0	1	1	0	1	0	0	1	0	0	0	1	0	0	0	0	0	1
1798	2022-07-08 21:33:56		9	4	0	21	4	1	Hipotireoidismo	1	1	1	1	1	1	1	0	5	1	1	0	1	0	1	1	1	1	1	1	1	1	0	1	0	0	1	1	0	0	0	0	0	0	1	0	0	0	0	0
1799	2022-07-08 21:38:26	2015-06-16	7	2	1	12	2	0		1	0	1	0	1	1	1	0	4	1	0	0	0	0	0	0	1	1	1	0	1	1	0	1	1	1	1	0	0	0	0	1	1	0	1	1	1	0	0	0
1801	2022-07-09 10:43:27	2016-04-14	6	1	1	15	2	0		1	0	1	1	1	1	1	1	6	1	1	1	0	0	0	0	1	1	1	0	1	1	1	1	0	0	0	1	0	0	0	0	0	1	0	0	0	0	0	0
1802	2022-07-09 21:06:43	2013-01-22	9	4	1	6	1	0		1	0	1	1	1	1	1	1	6	1	1	0	1	1	1	1	1	1	1	1	1	1	0	1	1	1	0	0	0	0	0	0	0	0	0	1	1	0	0	0
1803	2022-07-10 13:48:12	2012-01-28	10	5	0	21	4	0		1	0	1	0	1	1	1	0	4	1	0	0	1	0	1	1	1	1	1	1	1	1	0	1	0	1	0	1	0	1	1	1	1	0	0	0	0	0	0	0
1805	2022-07-10 19:42:01	2016-03-14	6	1	0	21	4	0		1	1	1	0	1	1	0	1	4	0	0	0	0	0	0	0	1	1	1	0	1	1	0	1	1	0	1	0	0	0	0	1	1	1	0	0	0	0	0	1
1806	2022-07-11 13:49:36	2011-10-26	10	5	0	2	1	0		1	0	1	1	1	1	1	0	5	1	0	0	0	0	0	0	1	1	1	0	1	1	0	1	1	1	1	1	1	1	1	1	1	0	1	1	0	0	1	0
1807	2022-07-11 17:18:24	2014-03-18	8	3	0	21	4	0		1	1	1	0	1	1	0	1	4	0	1	0	0	0	0	1	1	1	1	1	1	1	0	1	0	1	1	1	1	0	1	0	1	0	0	1	1	0	0	0
1808	2022-07-11 17:50:56	2014-08-19	7	2	1	26	5	0		1	1	1	1	1	1	1	0	5	1	1	1	0	1	1	0	1	1	1	0	1	1	0	1	0	0	1	1	0	0	0	0	0	0	0	0	0	0	0	0
1809	2022-07-11 21:08:45	2014-10-07	7	2	0	21	4	0		1	1	1	1	1	1	1	0	5	1	0	1	0	1	1	0	1	1	1	0	1	1	1	1	0	1	0	1	1	0	0	0	0	0	0	0	0	0	0	0
1810	2022-07-11 22:49:29	2013-11-20	8	3	1	23	4	0		1	0	1	0	1	1	1	0	4	1	1	0	0	0	0	0	1	1	0	1	1	1	1	1	0	1	1	1	0	0	0	0	0	0	0	0	1	1	0	0
1811	2022-07-12 20:58:06	2013-05-01	9	3	0	23	4	0		1	1	0	0	1	1	1	0	3	0	0	0	0	0	0	0	0	1	1	0	1	1	0	1	1	1	0	0	1	1	1	0	1	1	1	0	0	1	1	1
1814	2022-07-13 16:58:58	2011-11-08	10	5	0	23	4	0		1	1	1	0	1	1	1	1	5	1	0	0	1	0	1	1	1	1	0	0	1	1	0	1	1	1	1	0	0	0	1	1	1	0	0	1	1	0	0	0
1815	2022-07-13 22:56:47	2012-04-26	10	5	1	15	2	1	Asma, TDAH, TOD	1	0	1	0	1	0	1	0	3	1	0	0	1	1	1	1	0	1	1	0	1	1	0	1	0	1	0	0	0	0	0	0	0	1	0	0	0	0	0	0
1816	2022-07-14 00:37:03	2012-03-31	10	5	1	9	2	0		1	0	1	0	1	1	1	0	4	1	1	0	0	0	0	1	1	1	1	0	1	1	0	1	0	1	1	0	0	0	0	0	0	1	0	0	1	0	0	1
1817	2022-07-14 09:31:10	2015-12-15	6	1	0	23	4	0		1	0	1	0	1	1	1	1	5	1	1	1	0	0	0	0	0	1	0	0	1	1	0	1	0	1	1	1	0	0	0	0	0	1	0	0	0	0	1	0
1818	2022-07-14 14:01:19	2015-03-16	7	2	0	4	1	0		1	0	1	0	1	1	1	0	4	1	0	0	0	0	0	0	0	1	1	0	1	0	0	0	1	1	0	1	0	0	0	0	0	1	0	0	0	0	1	0
1820	2022-07-14 14:46:22	2011-12-23	10	5	0	4	1	0		1	1	1	0	1	1	1	0	4	1	0	0	0	0	0	0	0	0	0	0	0	1	0	1	0	1	0	1	0	0	1	1	1	0	0	0	0	0	0	0
1822	2022-07-14 15:31:29	2015-02-24	7	2	1	23	4	0		1	0	1	1	1	1	1	0	5	1	0	0	1	0	1	0	0	1	1	0	1	1	0	1	0	1	0	1	0	0	0	0	0	0	0	1	0	0	1	0
1823	2022-07-14 15:41:40	2013-09-02	8	3	0	4	1	0		1	1	1	0	1	1	1	0	4	1	1	1	1	0	1	0	1	1	0	0	1	1	0	1	0	0	0	1	0	0	0	0	0	0	0	0	0	1	1	0
1825	2022-07-14 17:42:51	2011-08-15	10	5	0	23	4	0		1	0	1	0	1	1	1	0	4	1	1	1	1	0	0	1	1	1	1	1	1	1	0	1	0	1	0	1	0	0	0	1	1	0	1	0	1	0	1	0
1827	2022-07-14 20:56:08	2015-12-03	6	1	0	4	1	0		1	0	1	0	1	1	1	0	4	1	0	0	0	0	0	0	1	1	1	1	1	1	0	1	0	1	0	1	1	0	1	1	1	0	0	0	0	1	0	1
1828	2022-07-14 22:02:44	2011-05-21	11	5	0	21	4	0		1	1	1	1	1	0	1	0	4	1	0	1	0	0	0	1	1	1	1	0	1	1	0	1	1	1	1	1	0	0	0	0	0	1	0	1	0	1	1	0
1829	2022-07-15 16:36:15	2013-11-21	8	3	1	23	4	0		1	1	1	0	0	0	1	0	2	0	0	0	0	0	0	0	0	0	0	0	0	0	0	0	0	0	0	0	1	0	0	0	0	1	0	1	1	1	0	1
1830	2022-07-15 20:27:39	2012-04-29	10	5	1	13	2	0		1	1	1	0	1	1	1	0	4	1	0	0	0	0	0	0	0	1	1	0	1	1	0	1	1	0	1	1	0	0	0	1	1	0	0	0	1	0	1	0
1831	2022-07-15 22:56:54	2013-05-14	9	3	1	13	2	0		1	0	1	0	1	1	1	0	4	1	1	0	0	0	0	1	0	1	1	1	1	1	0	1	0	1	0	1	1	0	1	1	1	1	0	0	1	0	1	0
1832	2022-07-17 22:39:58	2015-08-08	6	1	0	8	2	0		1	0	1	1	1	1	1	0	5	1	0	0	0	0	0	0	0	1	1	0	1	1	0	1	1	1	0	1	0	0	1	0	1	1	1	1	0	0	1	0
1833	2022-07-17 22:53:49	2016-02-02	6	1	0	8	2	1	Dermatite atopica	1	0	1	0	1	0	1	0	3	1	0	0	0	0	0	0	0	0	0	0	0	0	0	0	0	1	0	0	1	1	1	0	1	0	0	1	0	0	0	1
1834	2022-07-18 10:22:58	2014-01-30	8	3	0	8	2	0		1	1	1	0	1	1	1	0	4	1	1	0	0	0	0	1	0	1	1	0	1	1	0	1	0	0	1	0	1	1	0	0	0	1	1	1	1	1	0	1
1835	2022-07-18 19:19:57	2011-11-25	10	4	0	23	4	0		1	0	0	0	1	1	1	0	3	0	0	0	0	0	0	0	0	1	1	0	1	0	0	0	0	1	1	0	1	1	1	0	1	1	0	0	0	0	1	1
1838	2022-07-23 08:31:52	2015-01-17	7	2	0	21	4	0		1	1	1	0	1	0	1	0	3	1	0	1	1	0	1	1	0	1	1	0	1	1	0	1	0	1	1	1	0	0	1	0	1	0	0	0	1	0	0	0
1839	2022-07-23 08:53:35	2013-06-23	9	3	0	21	4	0		1	1	1	0	1	0	0	0	2	0	0	1	1	0	1	1	0	1	1	0	1	1	0	1	0	1	1	1	0	0	1	0	1	0	0	1	1	0	1	0
1840	2022-07-25 10:41:30	2014-04-26	8	2	0	23	4	1	Asma	1	1	1	0	1	1	1	0	4	1	1	1	0	0	0	1	1	1	0	1	1	1	0	1	0	1	0	1	1	0	1	0	1	0	0	0	1	0	0	0
1841	2022-07-25 17:24:56	2015-02-12	7	2	0	8	2	0		1	0	1	1	1	1	1	0	5	1	1	1	0	0	0	1	0	1	1	1	1	1	0	1	0	0	0	0	0	0	0	0	0	0	0	1	1	0	0	0
1842	2022-07-25 18:18:01	2016-01-23	6	1	0	23	4	0		1	0	1	0	1	0	1	0	3	1	0	0	0	0	0	0	0	1	0	0	1	1	0	1	0	1	1	0	1	0	0	1	1	0	0	0	1	0	0	0
1844	2022-07-25 18:23:12	2015-07-13	7	1	0	23	4	0		1	0	0	0	1	0	1	0	2	0	0	0	1	1	1	1	1	1	1	0	1	1	0	1	0	0	0	0	0	0	0	0	0	0	0	1	0	0	0	0
1845	2022-07-25 18:32:55	2011-12-14	10	5	0	23	4	0		1	0	1	0	1	0	1	0	3	1	0	0	0	0	0	0	1	1	1	1	1	0	0	0	0	0	0	0	1	0	0	0	0	0	0	0	0	0	1	1
1846	2022-07-25 18:39:59	2011-08-20	10	5	0	23	4	0		1	1	1	1	1	1	1	1	6	1	0	0	0	0	0	1	1	1	1	0	1	1	1	1	0	0	0	0	0	0	0	0	0	0	0	1	1	0	1	0
1847	2022-07-25 19:49:02	2015-08-16	6	1	0	23	4	0		1	0	1	0	1	1	1	1	5	1	0	0	0	0	0	1	1	1	1	0	1	1	1	1	0	1	0	1	0	0	0	0	0	0	0	1	1	0	1	0
1849	2022-07-25 21:25:46	2012-03-02	10	5	0	23	4	0		1	0	1	0	1	1	1	0	4	1	1	0	0	0	0	1	0	0	0	0	0	1	0	1	0	1	0	0	0	0	0	0	0	1	0	0	0	0	0	0
1850	2022-07-25 21:38:12	2015-09-23	6	1	0	23	4	0		1	0	1	0	1	0	1	0	3	1	0	0	0	0	0	1	0	0	0	0	0	0	0	0	0	0	0	1	1	1	0	1	1	0	1	1	0	1	0	0
1851	2022-07-25 23:44:24	2015-03-09	7	2	0	23	4	0		1	0	1	0	1	1	1	0	4	1	0	0	0	0	0	0	1	1	1	0	1	0	0	0	0	1	0	1	1	0	1	0	1	1	1	1	0	1	0	0
1852	2022-07-26 12:19:29	2011-09-12	10	5	0	23	4	0		1	1	1	0	1	1	0	1	4	0	0	0	0	0	0	0	1	1	1	0	1	1	0	1	0	1	0	1	1	0	1	0	1	0	0	0	0	0	1	0
1853	2022-07-26 13:01:22	2011-11-13	10	5	0	23	4	0		1	0	1	0	1	1	1	0	4	1	0	0	0	0	0	0	0	1	1	0	1	0	0	0	0	1	0	1	0	0	1	0	1	0	0	0	1	1	1	0
1854	2022-07-26 18:27:50	2011-10-05	10	5	0	23	4	0		1	0	1	0	1	1	1	0	4	1	0	0	0	0	0	0	1	1	1	1	1	1	1	1	1	1	1	1	1	1	1	1	1	1	1	1	1	1	1	1
1855	2022-07-26 18:42:16	2013-07-26	8	3	0	23	4	0		1	1	0	0	1	1	1	0	3	0	0	0	0	0	0	0	0	0	0	0	0	0	0	0	0	0	1	1	0	0	1	0	1	1	0	0	1	1	1	0
1856	2022-07-26 20:05:41	2014-04-21	8	2	0	23	4	0		1	0	1	0	1	0	1	0	3	1	1	1	0	0	0	1	1	1	1	0	1	1	0	1	0	1	0	1	0	1	1	1	1	1	1	1	0	0	1	0
1857	2022-07-27 09:44:39	2015-08-15	6	4	0	23	4	0		1	1	1	0	1	1	1	1	5	1	0	0	1	0	1	1	1	1	1	0	1	1	0	1	1	1	0	1	0	0	0	0	0	0	0	1	1	0	1	0
1859	2022-07-27 09:51:40	2014-02-27	8	3	0	23	4	0		1	0	1	0	1	1	1	0	4	1	0	1	0	0	0	0	0	1	1	0	1	1	0	1	1	1	0	1	1	0	1	0	1	1	0	0	0	0	1	0
1860	2022-07-27 10:04:35	2013-09-26	8	3	0	23	4	0		1	0	1	0	1	1	1	0	4	1	0	0	0	0	0	0	0	1	1	0	1	1	0	1	0	0	0	0	1	0	1	0	1	0	0	1	0	0	0	0
1861	2022-07-27 10:22:31	2014-02-11	8	3	0	23	4	1	Problema na tireóide	1	0	1	1	1	1	1	1	6	1	0	0	0	0	0	0	0	1	1	0	1	0	0	0	1	1	0	0	0	0	0	0	0	0	0	1	0	0	0	0
1862	2022-07-27 11:17:50	2014-03-30	8	3	0	23	4	0		1	1	1	0	1	1	1	0	4	1	0	0	0	0	0	0	1	1	1	0	1	1	0	1	0	1	0	1	1	1	1	0	1	0	0	1	0	0	1	1
1863	2022-07-27 11:28:09	2012-02-17	10	5	0	23	4	1	Broquite asma e altismo leve	1	0	1	0	1	0	1	0	3	1	0	0	0	0	0	0	0	1	1	0	1	0	0	0	1	1	0	0	0	0	0	0	0	0	0	0	0	0	0	0
1864	2022-07-27 11:29:52	2014-03-26	8	3	0	23	4	0		1	0	1	0	1	1	1	0	4	1	0	0	0	0	0	0	1	1	1	0	1	1	0	1	1	1	0	1	1	0	0	0	0	0	0	0	0	0	0	1
1865	2022-07-27 11:30:43	2013-11-19	8	3	0	23	4	0		1	0	1	1	1	1	1	0	5	1	0	1	1	1	1	1	1	0	1	0	0	1	0	1	1	0	0	1	1	0	0	0	0	1	1	1	0	0	0	1
1866	2022-07-27 11:34:10	2013-01-29	9	4	0	23	4	0		1	0	1	1	1	0	1	0	4	1	0	0	0	1	1	0	0	1	1	0	1	1	0	1	1	1	0	0	0	0	1	0	1	0	0	0	0	0	0	0
1867	2022-07-27 11:35:17	2015-06-20	7	1	0	23	4	1	Epilepsia	1	1	1	0	1	1	1	0	4	1	0	0	0	0	0	0	0	1	1	0	1	1	0	1	0	1	0	1	0	0	0	0	0	1	0	0	0	0	1	1
1868	2022-07-27 11:36:52	2014-06-26	8	2	0	23	4	0		1	1	1	0	1	1	1	0	4	1	0	0	1	0	1	0	1	1	1	1	1	1	0	1	0	1	1	1	1	0	0	0	0	0	1	1	1	1	1	0
1869	2022-07-27 11:38:14	2011-07-04	11	5	0	23	4	0		1	0	1	0	1	1	1	0	4	1	0	0	0	0	0	0	0	1	1	0	1	1	0	1	1	1	0	1	0	1	0	0	0	0	1	1	0	0	1	0
1870	2022-07-27 11:41:01	2014-10-09	7	2	0	23	4	0		1	0	0	1	1	0	1	0	3	0	0	0	0	0	0	0	0	1	1	0	1	1	0	1	0	0	0	1	1	0	0	0	0	1	1	0	1	1	1	0
1871	2022-07-27 11:41:19	2014-02-26	8	3	0	23	4	0		1	1	1	0	1	1	1	0	4	1	0	0	0	0	0	0	1	1	1	0	1	1	0	1	0	0	0	0	0	0	0	0	0	1	0	0	0	0	1	0
1872	2022-07-27 11:42:27	2012-06-01	10	4	0	23	4	0		1	1	1	0	0	1	1	0	3	0	1	0	0	0	0	1	0	1	1	0	1	1	0	1	1	1	0	1	1	1	0	0	0	1	1	1	1	1	0	0
1873	2022-07-27 11:43:50	2013-02-10	9	4	0	23	4	0		1	1	1	0	1	1	1	0	4	1	0	0	0	0	0	1	0	1	1	0	1	1	1	1	0	1	0	1	0	0	1	1	1	0	1	1	1	1	1	1
1874	2022-07-27 11:44:28	2011-06-08	11	5	0	23	4	0		1	1	1	0	1	0	1	0	3	1	1	0	0	0	0	1	1	1	1	0	1	1	0	1	0	0	1	1	1	0	0	0	0	0	0	0	0	1	1	0
1875	2022-07-27 11:45:45	2011-05-06	11	5	0	23	4	0		1	0	1	0	1	1	1	1	5	1	1	0	0	0	0	0	1	1	1	0	1	1	0	1	0	1	0	1	0	0	0	0	0	0	0	0	0	0	0	1
1876	2022-07-27 11:48:58	2012-04-08	10	5	0	23	4	0		1	0	1	0	1	1	0	0	3	0	1	0	0	0	0	1	0	1	1	0	1	0	0	0	1	1	0	1	1	1	1	1	1	1	0	0	1	1	0	1
1877	2022-07-27 11:52:17		7	1	0	23	4	0		1	1	1	0	1	1	1	0	4	1	0	0	0	1	1	0	1	1	1	0	1	1	0	1	0	1	0	0	0	0	0	1	1	0	0	1	0	0	0	0
1878	2022-07-27 11:57:48	2014-07-05	8	2	0	23	4	0		1	0	1	0	1	0	1	0	3	1	0	0	0	0	0	1	1	1	1	0	1	1	0	1	1	1	0	0	0	0	0	0	0	0	0	1	1	0	0	0
1879	2022-07-27 12:03:16	2014-02-08	8	3	0	23	4	0		1	0	1	0	1	1	1	0	4	1	0	0	0	0	0	1	1	1	1	1	1	0	0	0	0	1	0	0	0	0	0	0	0	1	0	0	0	0	1	0
1880	2022-07-27 12:16:25	2013-08-17	8	3	0	23	4	0		1	0	1	0	1	0	1	0	3	1	0	0	0	0	0	0	1	1	1	0	1	1	0	1	0	0	0	0	0	0	0	0	0	0	1	1	1	1	0	0
1881	2022-07-27 12:17:41	2014-05-01	8	2	0	23	4	0		1	0	1	1	1	1	1	0	5	1	0	0	0	0	0	1	1	1	1	0	1	1	0	1	0	1	1	0	0	0	1	1	1	0	0	1	1	1	0	0
1882	2022-07-27 12:40:27	2015-12-06	6	1	0	23	4	0		1	0	0	0	0	0	1	0	1	0	0	0	0	0	0	0	0	1	0	0	1	0	0	0	0	1	0	0	0	0	0	0	0	1	0	0	0	0	0	1
1883	2022-07-27 12:48:23	2011-10-04	10	5	0	23	4	0		1	0	1	0	1	1	1	0	4	1	0	0	0	0	0	0	0	1	1	0	1	1	0	1	0	1	0	1	0	0	1	0	1	1	0	0	0	0	1	0
1884	2022-07-27 13:07:43	2014-12-29	7	2	0	23	4	0		1	0	1	0	1	1	1	0	4	1	0	0	0	0	0	0	0	1	1	0	1	1	0	1	0	0	0	1	0	1	1	1	1	0	0	0	1	1	1	0
1885	2022-07-27 13:16:44	2010-10-01	11	4	0	23	4	0		1	0	1	1	1	1	1	0	5	1	1	1	1	0	1	1	1	1	1	1	1	1	0	1	1	1	0	1	1	0	1	1	1	1	1	1	0	1	1	1
1886	2022-07-27 13:26:16	2016-03-22	6	1	0	23	4	0		1	1	1	0	1	1	1	0	4	1	1	1	0	1	1	1	1	1	1	0	1	0	0	0	1	1	1	1	0	1	1	1	1	0	0	1	0	0	1	0
1887	2022-07-27 13:44:07	2013-04-03	9	3	0	23	4	0		1	1	1	0	1	1	1	0	4	1	0	0	0	0	0	0	1	1	1	0	1	1	0	1	0	1	0	0	0	0	0	1	1	0	1	0	0	1	1	0
1888	2022-07-27 13:50:17	2014-07-15	8	2	0	23	4	0		1	0	1	0	1	1	1	0	4	1	0	0	0	0	0	0	0	1	1	0	1	1	0	1	0	1	0	1	1	1	0	1	1	0	1	0	0	1	0	0
1889	2022-07-27 13:51:27	2014-11-04	7	2	0	23	4	1	Asma	1	0	1	0	1	1	1	0	4	1	0	0	0	0	0	0	1	1	1	0	1	1	0	1	0	1	0	1	0	0	0	0	0	1	1	1	0	0	1	0
1890	2022-07-27 13:54:10	2012-05-05	10	5	0	23	4	0		1	1	1	0	1	1	1	0	4	1	0	0	0	0	0	0	0	0	0	0	0	1	0	1	0	1	1	1	1	0	1	0	1	1	0	1	1	0	1	1
1891	2022-07-27 14:00:14	2014-03-26	8	3	0	23	4	0		1	0	1	0	1	1	1	0	4	1	0	0	0	0	0	1	0	1	1	1	1	1	0	1	1	1	0	1	0	0	1	1	1	0	0	0	1	0	1	1
1892	2022-07-27 14:26:32	2015-01-30	7	2	0	23	4	0		1	1	0	0	1	1	1	0	3	0	1	0	0	0	0	1	0	1	1	0	1	0	0	0	0	1	0	1	1	0	0	0	0	0	1	1	1	0	0	0
1893	2022-07-27 15:21:21	2015-12-12	6	1	0	23	4	0		1	0	1	1	1	1	1	0	5	1	0	0	0	0	0	0	0	1	1	0	1	0	0	0	0	0	0	0	0	1	1	1	1	0	0	0	0	0	0	0
1894	2022-07-27 15:30:08	2011-07-01	11	5	0	23	4	1	Dermatite Atópica,rentite Alérgica.	1	1	1	0	1	1	1	0	4	1	0	0	0	0	0	0	1	1	1	1	1	1	0	1	1	0	0	1	0	1	0	0	0	1	0	1	1	0	1	1
1895	2022-07-27 15:43:25	2013-07-27	8	4	0	23	4	0		1	0	1	0	1	1	1	0	4	1	0	0	0	0	0	0	1	1	1	0	1	1	0	1	0	1	1	0	1	0	0	0	0	0	0	0	0	1	0	0
1896	2022-07-27 15:48:38	2012-11-13	9	4	0	23	4	0		1	0	1	0	1	1	1	1	5	1	1	0	0	0	0	0	0	1	0	0	1	1	0	1	0	1	0	0	1	1	1	0	1	0	0	1	1	0	0	0
1897	2022-07-27 16:34:42	2013-11-13	8	3	0	23	4	0		1	0	1	0	1	1	1	0	4	1	0	0	0	0	0	0	1	1	1	0	1	1	0	1	1	1	0	0	0	1	0	0	0	0	0	1	0	0	0	0
1898	2022-07-27 16:44:22	2015-07-22	7	1	0	23	4	0		1	1	0	0	1	0	1	0	2	0	1	0	0	0	0	0	1	1	1	0	1	1	0	1	1	0	0	1	1	0	0	0	0	0	1	1	1	0	0	1
1899	2022-07-27 16:57:03	2013-07-17	9	3	0	23	4	0		1	0	1	1	1	1	1	0	5	1	1	0	1	0	1	1	1	1	0	1	1	1	0	1	0	1	0	0	1	0	0	0	0	0	0	0	0	0	0	0
1900	2022-07-27 17:00:34	2014-09-24	7	2	0	23	4	0		1	0	0	0	1	1	1	1	4	0	0	0	0	0	0	0	1	1	0	0	1	1	0	1	0	0	0	1	0	1	0	1	1	0	0	1	0	1	0	0
1901	2022-07-27 17:01:53	2014-11-14	7	2	0	23	4	0		1	0	0	0	1	1	1	0	3	0	1	0	0	0	0	0	1	1	1	1	1	0	0	0	0	1	0	0	1	1	1	0	1	1	0	1	0	1	0	0
1902	2022-07-27 17:51:51	2012-10-15	9	4	0	23	4	0		1	0	0	1	1	1	1	0	4	0	1	0	1	0	1	0	0	1	1	1	1	1	0	1	0	1	0	1	0	0	0	0	0	1	0	0	1	0	1	0
1903	2022-07-27 18:22:21	2011-06-27	11	5	0	23	4	1	Bronquite asmática	1	1	1	0	1	0	1	0	3	1	1	0	0	0	0	0	1	1	1	1	1	1	0	1	0	0	1	0	0	0	0	0	0	0	1	1	1	1	0	0
1904	2022-07-27 18:43:38	2015-08-14	6	1	0	23	4	0		1	1	0	0	1	0	1	0	2	0	0	0	0	0	0	0	0	1	1	0	1	0	0	0	0	1	0	0	0	0	0	0	0	1	0	1	0	0	1	0
1905	2022-07-27 19:44:59	2013-02-21	9	4	0	23	4	0		1	0	1	0	1	1	1	0	4	1	0	0	0	0	0	0	0	1	1	0	1	1	0	1	0	0	0	0	0	0	1	0	1	1	0	1	1	0	0	0
1906	2022-07-27 20:02:18	2014-01-10	8	3	0	23	4	0		1	1	0	0	1	1	1	0	3	0	0	0	0	0	0	0	0	1	1	1	1	1	0	1	0	1	0	0	0	1	0	0	0	0	0	1	0	0	0	0
1907	2022-07-27 20:47:05	2015-03-04	7	2	0	23	4	0		1	1	1	0	1	1	1	1	5	1	0	0	0	0	0	0	0	0	0	0	0	1	0	1	0	1	0	1	1	0	1	0	1	0	1	0	0	0	1	0
1908	2022-07-27 21:24:21	2014-10-20	7	2	0	23	4	0		1	1	1	1	1	1	1	0	5	1	0	0	1	1	1	0	1	1	1	0	1	1	0	1	0	1	0	1	0	0	0	1	1	0	0	0	1	0	1	0
1909	2022-07-27 21:32:29	2014-03-31	8	3	0	23	4	0		1	0	1	0	1	0	1	1	4	1	0	0	0	0	0	0	1	1	1	0	1	1	0	1	0	1	0	1	0	0	0	0	0	0	1	0	0	0	0	0
1910	2022-07-27 21:54:08	2014-03-31	8	3	0	23	4	0		1	1	1	0	1	1	1	0	4	1	1	0	0	0	0	0	1	1	1	0	1	1	0	1	0	0	0	1	0	0	0	0	0	0	1	0	0	0	1	0
1911	2022-07-27 22:13:11	2011-05-14	11	5	0	23	4	0		1	1	1	1	1	1	1	1	6	1	0	0	1	1	1	1	1	1	1	1	1	1	0	1	1	1	0	1	1	0	1	0	1	1	1	1	1	1	0	0
1912	2022-07-27 22:32:45	2012-08-20	9	4	0	23	4	0		1	0	1	0	1	1	1	0	4	1	0	0	0	0	0	0	0	1	1	0	1	0	0	0	1	1	0	1	1	0	0	0	0	1	0	1	0	0	1	0
1913	2022-07-28 06:17:31	2014-06-01	8	2	0	23	4	0		1	1	1	0	1	1	1	0	4	1	1	0	0	0	0	1	1	1	1	0	1	1	0	1	1	1	0	1	0	1	0	1	1	0	0	0	1	0	1	0
1914	2022-07-28 08:26:29	2015-11-19	6	1	0	23	4	0		1	1	0	0	1	1	1	0	3	0	0	0	0	0	0	1	1	1	0	0	1	1	0	1	1	1	0	0	1	0	0	0	0	0	0	1	1	1	0	0
1915	2022-07-28 08:34:01	2015-04-14	7	1	0	23	4	0		1	1	1	0	1	0	1	0	3	1	1	1	0	0	0	0	0	1	1	0	1	1	0	1	0	0	0	1	1	0	0	0	0	0	0	0	0	0	0	0
1916	2022-07-28 09:13:13	2016-03-09	6	1	0	23	4	0		1	1	0	0	1	1	1	0	3	0	0	0	1	0	1	0	0	1	1	0	1	1	0	1	0	0	0	0	1	0	0	0	0	0	1	1	1	0	0	0
1917	2022-07-28 09:23:14	2015-06-05	7	1	0	23	4	0		1	0	1	0	1	1	1	0	4	1	0	0	0	0	0	0	0	1	0	0	1	1	0	1	0	1	0	1	1	0	0	0	0	1	1	1	1	1	0	0
1918	2022-07-28 09:38:32	2012-08-06	9	4	0	23	4	0		1	1	1	0	1	1	1	0	4	1	0	0	1	0	1	1	0	1	1	0	1	1	0	1	1	1	0	1	0	0	1	1	1	1	1	1	1	1	1	1
1919	2022-07-28 09:52:51	2013-12-05	8	3	1	23	4	0		1	1	1	0	1	1	1	1	5	1	0	0	0	0	0	1	1	1	1	0	1	0	0	0	0	1	0	0	0	0	0	1	1	1	1	0	0	0	0	0
1920	2022-07-28 09:54:07	2016-02-22	6	1	0	23	4	0		1	0	1	1	1	1	1	0	5	1	1	0	0	1	1	1	1	1	1	0	1	0	0	0	0	0	1	1	0	0	1	0	1	0	1	0	0	0	0	0
1921	2022-07-28 09:56:12	2013-09-30	8	3	0	23	4	0		1	0	0	0	1	0	1	0	2	0	0	0	0	0	0	0	1	0	0	0	0	0	0	0	0	1	0	0	0	0	0	1	1	1	0	0	0	0	0	0
1922	2022-07-28 09:57:41	2015-03-05	7	2	0	23	4	1	TDAH	1	0	0	1	1	1	1	1	5	0	0	0	0	0	0	0	0	1	0	0	1	1	0	1	0	1	0	1	1	0	1	1	1	1	1	1	1	0	0	0
1923	2022-07-28 10:00:07	2014-11-01	7	2	0	23	4	0		1	1	1	0	1	0	1	0	3	1	1	0	0	0	0	0	1	1	0	0	0	0	0	0	1	0	0	0	0	1	0	1	1	1	0	0	0	0	0	1
1924	2022-07-28 10:04:14	2015-12-18	6	1	0	23	4	1	TDAH + TOD	1	0	1	0	1	1	1	0	4	1	0	0	1	0	1	0	1	1	1	0	1	0	0	0	0	1	0	0	0	0	0	1	1	1	0	0	0	0	0	0
1925	2022-07-28 10:18:12	2011-06-24	11	5	0	23	4	0		1	1	1	0	1	0	1	0	3	1	0	0	0	1	1	1	1	1	0	0	1	0	1	1	0	1	1	1	1	1	1	1	1	1	1	1	1	1	1	1
1926	2022-07-28 10:23:13	2014-01-09	8	3	0	23	4	0		1	0	1	0	1	0	1	0	3	1	0	0	0	0	0	0	0	1	0	0	1	0	0	0	1	0	0	1	0	0	0	0	0	0	0	0	0	0	1	0
1927	2022-07-28 10:27:50	2015-06-23	7	1	0	23	4	0		1	0	1	0	1	1	1	0	4	1	0	0	0	0	0	0	0	1	1	0	1	1	0	1	1	1	0	1	1	0	0	0	0	1	0	0	1	0	0	0
1928	2022-07-28 10:29:47	2015-05-27	7	2	0	23	4	0		1	1	1	1	1	1	1	0	5	1	0	0	0	0	0	1	0	1	1	0	1	0	0	0	1	1	1	0	0	1	0	0	0	0	0	0	0	0	0	0
1929	2022-07-28 10:32:37	2014-03-11	8	3	0	23	4	0		1	1	1	0	1	1	1	0	4	1	1	0	0	0	0	0	1	1	1	1	1	1	0	1	0	1	0	1	1	0	1	1	1	0	0	0	0	0	0	0
1930	2022-07-28 10:32:39	2012-05-31	10	4	0	23	4	0		1	0	0	0	1	0	1	0	2	0	0	0	0	0	0	0	0	1	1	0	1	0	0	0	1	0	0	1	0	0	0	0	0	0	0	0	0	0	0	0
1932	2022-07-28 10:41:14	2011-10-25	10	5	0	23	4	0		1	1	1	0	1	1	1	1	5	1	0	0	1	0	1	0	0	1	1	1	1	1	0	1	0	0	0	1	1	0	0	1	1	1	1	0	1	1	1	1
1933	2022-07-28 10:43:11	2015-07-08	7	1	0	23	4	0		1	1	1	1	1	1	1	1	6	1	1	0	0	0	0	1	1	1	1	0	1	0	0	0	0	1	0	0	0	0	0	1	1	1	0	1	0	0	0	0
1934	2022-07-28 10:58:03	2014-06-09	8	3	0	23	4	0		1	1	1	1	1	1	1	0	5	1	0	0	0	0	0	1	1	0	0	0	0	0	0	0	0	0	1	0	0	1	0	0	0	1	0	0	0	1	1	0
1935	2022-07-28 11:02:52	2013-10-16	8	3	0	23	4	0		1	1	1	0	1	1	1	0	4	1	0	0	0	0	0	0	0	1	0	1	1	1	0	1	1	0	0	1	1	0	0	0	0	0	0	0	0	0	1	0
1936	2022-07-28 11:07:05	2014-08-19	7	2	0	23	4	0		1	1	1	0	1	1	1	0	4	1	1	0	0	0	0	0	0	1	1	0	1	1	0	1	0	1	0	1	1	0	1	0	1	0	0	0	0	0	0	0
1937	2022-07-28 11:19:19	2012-07-16	10	4	0	23	4	0		1	1	1	0	1	1	1	0	4	1	0	0	0	1	1	0	0	1	1	1	1	0	0	0	1	0	0	0	0	0	0	0	0	0	0	0	0	0	0	0
1938	2022-07-28 11:31:19	2016-03-24	6	1	0	23	4	0		1	1	0	0	1	0	1	0	2	0	0	0	0	0	0	0	0	1	1	0	1	0	0	0	1	1	0	1	0	0	0	0	0	0	0	0	0	0	0	0
1939	2022-07-28 11:38:16	2012-03-02	10	5	0	23	4	1	Autista	1	1	1	0	1	1	1	0	4	1	0	0	0	0	0	0	1	1	1	0	1	0	0	0	1	1	0	0	0	1	1	0	1	1	1	0	1	1	0	1
1940	2022-07-28 11:42:03	2012-10-16	9	4	0	23	4	0		1	0	1	0	1	0	1	0	3	1	1	0	1	0	1	0	0	1	1	1	1	1	0	1	1	1	0	1	0	0	0	0	0	0	0	0	0	1	1	0
1941	2022-07-28 11:53:27	2014-03-10	8	3	0	23	4	0		1	0	1	0	1	0	1	0	3	1	0	0	0	0	0	0	1	1	1	0	1	1	0	1	1	1	0	1	0	0	0	0	0	0	0	0	0	0	1	0
1942	2022-07-28 11:55:33	2013-08-17	8	3	0	23	4	1	Panico e ansiedade	1	0	1	0	1	1	1	0	4	1	0	0	0	0	0	0	1	1	1	0	1	1	0	1	1	1	0	1	1	0	0	0	0	1	1	1	0	0	1	1
1943	2022-07-28 11:56:11	2014-03-13	8	3	0	23	4	0		1	0	1	0	1	0	1	0	3	1	1	0	0	0	0	0	1	1	1	0	1	0	0	0	1	0	0	1	1	0	0	0	0	0	0	0	0	0	1	0
1944	2022-07-28 11:58:33	2015-11-06	6	1	0	23	4	0		1	0	1	0	1	0	1	0	3	1	0	0	0	1	1	0	0	1	1	0	1	0	0	0	1	1	1	0	0	1	0	0	0	0	0	0	0	0	0	0
1945	2022-07-28 12:03:28	2015-11-27	6	1	0	23	4	0		1	0	1	0	1	1	1	1	5	1	0	0	0	0	0	0	1	1	0	0	1	1	0	1	0	0	0	0	1	0	0	0	0	0	0	1	1	0	0	0
1946	2022-07-28 12:49:53	2014-08-26	7	2	0	23	4	0		1	0	0	1	1	0	1	0	3	0	0	1	0	0	0	0	0	0	1	0	0	1	0	1	1	1	0	0	0	0	0	0	0	0	0	0	0	0	0	0
1947	2022-07-28 12:55:32	2014-12-15	7	2	0	23	4	0		1	0	0	1	1	1	1	0	4	0	0	0	0	0	0	0	0	1	1	0	1	1	0	1	0	1	0	0	1	0	1	0	1	0	1	1	0	0	0	0
1948	2022-07-28 13:00:26	2014-08-17	7	2	0	23	4	0		1	1	1	0	1	1	1	0	4	1	1	0	0	0	0	1	1	1	1	1	1	1	0	1	1	0	0	0	1	0	1	0	1	0	1	1	0	0	0	0
1949	2022-07-28 14:13:53	2014-08-23	7	1	0	23	4	0		1	0	1	0	1	1	1	1	5	1	0	0	1	0	1	0	0	1	1	1	1	1	0	1	1	1	0	1	0	0	0	0	0	0	0	0	0	0	1	0
1950	2022-07-28 14:46:44	2015-04-02	7	1	0	23	4	0		1	0	1	0	1	0	1	1	4	1	0	1	1	0	1	0	1	1	1	1	1	1	0	1	1	1	0	0	0	0	0	1	1	1	0	0	1	1	1	0
1951	2022-07-28 15:26:46	2011-10-30	10	5	0	23	4	0		1	0	0	1	1	0	1	0	3	0	1	0	0	0	0	0	0	1	1	0	1	1	0	1	0	0	0	1	1	0	0	0	0	0	0	0	0	1	0	0
1952	2022-07-28 15:55:59	2015-01-25	7	2	0	23	4	0		1	0	1	0	1	1	1	0	4	1	1	0	0	0	0	1	1	1	0	0	1	1	0	1	1	1	0	1	1	0	0	1	1	1	1	1	1	1	1	0
1953	2022-07-28 16:15:42	2014-04-14	8	2	0	23	4	0		1	1	1	0	1	1	1	0	4	1	0	0	0	0	0	0	1	1	0	0	1	0	0	0	1	1	0	0	0	0	0	0	0	1	0	1	1	0	0	0
1954	2022-07-28 16:30:27	2011-11-23	10	5	0	23	4	0		1	0	1	0	1	0	1	1	4	1	0	0	0	0	0	1	0	1	1	0	1	0	0	0	0	1	0	1	1	0	1	0	1	0	1	1	1	0	0	0
1955	2022-07-28 16:38:25	2014-12-19	7	2	0	23	4	0		1	0	1	0	1	1	1	0	4	1	0	0	0	0	0	1	1	1	0	0	1	1	0	1	0	0	0	0	1	0	1	0	1	1	0	1	1	1	1	0
1956	2022-07-28 17:07:23	2011-09-06	10	5	0	23	4	0		1	0	1	0	1	1	1	0	4	1	0	0	0	0	0	0	0	1	1	0	1	1	0	1	0	1	0	1	1	0	0	0	0	0	0	1	0	0	0	0
1957	2022-07-28 17:22:50	2012-07-23	10	4	0	23	4	0		1	1	1	0	1	1	1	0	4	1	0	1	1	0	1	0	1	1	1	0	1	0	0	0	1	0	0	1	0	0	0	1	1	0	0	0	1	0	0	0
1958	2022-07-28 17:23:49	2016-02-10	6	1	0	23	4	0		1	1	1	0	1	1	1	0	4	1	1	0	0	0	0	1	1	1	1	0	1	1	0	1	0	0	0	1	0	0	0	1	1	1	0	1	1	1	1	1
1959	2022-07-28 17:27:33	2011-07-27	11	5	0	23	4	0		1	1	0	0	1	0	1	1	3	0	0	0	0	0	0	0	0	1	1	1	1	1	0	1	1	0	0	1	1	0	0	0	0	0	0	0	1	0	0	1
1960	2022-07-28 18:22:15	2014-11-03	7	2	0	23	4	0		1	0	0	0	1	0	1	0	2	0	0	0	0	0	0	0	0	1	1	0	1	1	0	1	0	0	0	0	0	0	0	0	0	0	0	0	0	0	0	0
1961	2022-07-28 20:14:10	2015-09-16	6	1	0	23	4	0		1	1	1	0	1	1	1	0	4	1	0	0	0	0	0	1	1	1	1	0	1	1	0	1	1	1	0	1	0	0	0	0	0	0	0	1	1	1	1	0
1962	2022-07-28 20:17:03	2013-10-10	8	3	0	23	4	0		1	0	1	1	1	1	1	0	5	1	0	0	0	0	0	1	0	1	1	1	1	1	0	1	1	1	0	1	0	0	1	0	1	0	0	0	1	1	0	0
1963	2022-07-28 20:19:01	2013-10-31	8	3	0	23	4	0		1	0	0	0	1	0	1	0	2	0	0	0	0	0	0	0	0	1	1	0	1	0	0	0	1	0	0	0	1	0	1	1	1	0	0	0	1	1	0	0
1964	2022-07-28 20:27:37	2012-03-11	10	5	0	23	4	1	Tiróide	1	0	1	0	1	1	1	0	4	1	0	0	0	0	0	0	0	1	1	0	1	0	0	0	0	1	0	1	0	0	0	1	1	1	0	0	0	1	1	1
1965	2022-07-28 20:40:01	2014-02-04	8	3	0	23	4	0		1	1	1	0	1	0	1	0	3	1	1	0	1	0	1	0	0	1	1	1	1	1	0	1	0	1	0	1	0	0	1	0	1	0	0	0	0	0	1	1
1966	2022-07-28 21:42:10	2011-11-13	10	5	0	23	4	0		1	1	1	0	1	1	1	1	5	1	0	0	0	0	0	0	1	1	1	1	1	1	0	1	1	0	1	1	1	0	0	1	1	0	1	1	1	1	1	1
1967	2022-07-28 21:54:09	2014-12-26	7	3	0	23	4	0		1	0	1	0	1	0	1	0	3	1	0	0	0	0	0	0	0	1	1	1	1	1	0	1	1	0	0	1	1	0	0	0	0	0	1	1	0	1	1	1
1969	2022-07-29 00:54:12	2015-05-26	7	1	0	23	4	0		1	0	1	0	1	1	1	1	5	1	0	0	0	0	0	0	0	1	1	1	1	1	0	1	0	1	0	0	0	0	1	1	1	1	0	1	0	0	1	0
1971	2022-07-29 10:00:01	2012-06-07	10	4	0	23	4	0		1	1	1	0	1	0	1	1	4	1	1	0	0	0	0	0	0	1	1	0	1	1	0	1	0	0	0	1	1	0	0	0	0	1	0	0	1	1	1	0
1972	2022-07-29 10:04:56	2014-03-02	8	3	0	23	4	0		1	0	1	0	1	0	1	1	4	1	0	0	0	0	0	1	0	1	0	0	1	1	0	1	0	1	0	1	1	0	0	1	1	0	1	0	1	1	1	0
1973	2022-07-29 10:15:09	2012-03-19	10	5	1	23	4	0		1	0	1	0	1	0	1	0	3	1	0	0	0	0	0	0	1	1	1	0	1	0	0	0	1	1	0	1	0	0	0	1	1	0	1	1	0	1	0	0
1975	2022-07-29 16:59:33	2014-03-11	8	3	0	23	4	0		1	1	1	1	1	1	1	0	5	1	1	0	1	0	1	1	1	1	1	0	1	1	0	1	0	0	0	1	0	0	0	1	1	0	0	0	0	0	1	0
1976	2022-07-29 19:35:10	2011-12-18	10	4	0	23	4	0		1	0	1	0	1	1	1	0	4	1	0	0	0	0	0	0	0	1	1	0	1	1	0	1	0	0	0	0	1	0	0	0	0	1	0	1	0	1	0	1
1977	2022-07-29 20:41:17	2015-08-23	6	1	0	23	4	0		1	0	1	0	1	1	1	0	4	1	1	0	0	0	0	0	1	1	1	1	1	1	0	1	0	0	0	1	0	0	0	0	0	0	1	1	1	0	0	0
1978	2022-07-30 10:41:18	2015-01-12	7	2	0	23	4	0		1	1	1	0	1	1	1	0	4	1	0	0	0	1	1	1	1	1	1	0	1	1	1	1	1	1	1	1	1	0	0	1	1	1	0	1	0	1	1	1
1979	2022-07-30 11:50:44	2015-04-15	7	1	0	23	4	0		1	0	1	0	1	1	1	1	5	1	0	0	1	0	1	1	1	1	1	0	1	1	0	1	1	0	0	0	0	0	0	0	0	0	0	0	0	0	0	0
1980	2022-07-30 18:56:01	2014-04-11	8	2	0	23	4	0		1	0	1	0	1	1	1	1	5	1	0	0	0	0	0	0	1	0	1	0	0	1	0	1	1	1	0	0	0	0	0	0	0	0	0	1	0	0	0	0
1981	2022-07-31 09:25:16	2015-12-05	6	1	0	23	4	0		1	1	1	0	1	1	0	0	3	0	0	0	0	0	0	1	1	1	1	0	1	1	0	1	0	1	0	0	1	0	1	1	1	1	0	0	1	0	1	1
1982	2022-07-31 21:04:46	2015-02-10	7	2	0	23	4	0		1	1	1	0	1	1	1	0	4	1	0	0	1	0	1	1	1	1	1	0	1	1	0	1	0	1	0	1	1	0	1	1	1	1	0	1	1	0	0	1
1983	2022-07-31 21:11:22	2016-03-24	6	1	0	23	4	0		1	0	1	0	1	1	1	0	4	1	0	0	0	0	0	0	0	0	0	0	0	0	0	0	0	1	1	1	1	0	0	0	0	1	0	0	1	1	0	1
1984	2022-08-01 07:52:10	2013-07-25	9	3	0	23	4	0		1	0	0	1	1	1	1	1	5	0	0	0	0	0	0	0	1	1	1	0	1	1	0	1	0	0	1	1	1	1	0	1	1	1	1	0	1	1	1	0
1985	2022-08-01 09:49:58	2012-08-16	9	4	0	23	4	0		1	1	1	1	1	1	1	1	6	1	0	0	1	0	1	0	0	1	1	1	1	1	0	1	0	0	0	1	1	0	0	0	0	0	1	1	1	0	1	0
1986	2022-08-01 12:32:58	2015-11-27	6	1	0	23	4	0		1	0	1	0	1	1	1	0	4	1	1	1	0	0	0	1	1	1	1	0	1	1	0	1	0	1	1	0	1	0	1	0	1	1	0	1	0	1	0	0
1987	2022-08-01 14:40:02	2015-04-18	7	2	0	23	4	0		1	0	0	1	1	0	1	0	3	0	0	0	0	0	0	0	1	0	0	0	0	0	0	0	0	0	1	1	1	1	0	1	1	1	1	1	1	0	0	1
1988	2022-08-01 18:32:53	2012-02-06	10	1	0	23	4	1	Bronquite	1	1	1	1	1	1	1	1	6	1	1	1	1	1	1	1	1	1	1	1	1	1	1	1	1	1	1	1	0	1	1	1	1	1	1	0	1	0	1	0
1989	2022-08-01 19:42:47	2011-12-27	10	5	0	23	4	0		1	0	1	0	1	1	1	0	4	1	0	1	0	0	0	0	1	1	1	0	1	0	0	0	0	1	0	0	0	1	1	1	1	0	1	1	0	0	0	0
1990	2022-08-02 06:34:06	2014-08-17	7	2	0	23	4	0		1	1	0	0	1	0	1	1	3	0	1	0	0	0	0	0	1	0	1	1	1	0	0	0	0	1	1	0	1	1	0	1	1	1	1	1	1	0	1	0
1991	2022-08-02 10:10:01	2015-08-04	6	1	0	23	4	0		1	1	1	0	1	1	1	0	4	1	0	0	0	0	0	0	0	1	1	0	1	0	1	1	1	1	0	1	0	1	0	1	1	0	1	1	0	1	0	0
1992	2022-08-02 14:13:36	2014-10-13	7	2	0	23	4	0		1	0	1	0	1	0	1	0	3	1	0	0	1	0	1	0	0	1	1	1	1	1	0	1	0	1	0	0	0	0	1	0	1	1	0	0	0	0	1	0
1993	2022-08-02 14:26:26	2014-05-01	8	2	0	23	4	0		1	0	1	0	1	0	1	0	3	1	0	0	0	0	0	1	0	1	1	0	1	0	0	0	0	0	0	1	0	0	0	1	1	1	1	0	0	0	1	0
1994	2022-08-02 14:51:08	2015-08-11	6	1	0	23	4	0		1	0	1	1	1	1	1	0	5	1	0	1	1	0	1	0	1	1	0	0	1	1	0	1	0	1	1	0	0	0	0	0	0	1	0	1	0	0	0	0
1995	2022-08-02 15:57:28	2012-05-13	10	4	0	23	4	0		1	0	0	0	1	1	1	1	4	0	0	0	0	0	0	0	0	0	0	0	0	1	0	1	0	0	0	0	0	0	0	0	0	0	0	0	1	0	0	1
1996	2022-08-02 15:58:39	2015-05-14	7	1	0	23	4	0		1	1	1	0	1	1	1	0	4	1	1	0	1	0	1	1	1	1	1	0	1	1	0	1	0	1	0	1	0	1	0	1	1	0	1	1	0	1	0	0
1997	2022-08-02 16:12:28	2011-12-10	10	5	0	23	4	0		1	0	0	0	1	0	1	0	2	0	0	0	0	0	0	0	0	1	0	0	1	0	0	0	0	1	0	0	0	0	0	0	0	0	0	0	0	0	0	0
1998	2022-08-02 16:37:41	2012-01-23	10	5	0	23	4	0		1	1	0	0	0	0	1	0	1	0	0	0	0	0	0	0	1	0	0	0	0	1	1	1	1	1	0	1	0	0	1	0	1	0	0	0	0	0	0	0
1999	2022-08-02 17:10:31	2011-11-23	10	5	0	23	4	0		1	1	0	1	1	0	1	0	3	0	1	0	0	0	0	1	1	1	1	0	1	1	0	1	1	1	0	1	1	0	0	0	0	0	0	1	0	0	1	0
2000	2022-08-02 19:31:29	2011-07-17	11	5	0	23	4	0		1	0	1	0	0	0	1	0	2	0	0	0	0	0	0	1	1	1	1	0	1	1	0	1	0	0	0	0	1	0	0	1	1	0	1	1	0	0	0	0
2001	2022-08-02 20:45:08	2011-11-29	10	5	0	23	4	0		1	0	1	0	1	1	1	0	4	1	0	0	0	0	0	0	1	1	1	0	1	0	0	0	0	1	1	1	1	0	1	0	1	0	0	0	0	0	0	0
2002	2022-08-02 21:13:43	2014-06-22	8	2	0	23	4	1	Bronquite asmatica	1	1	1	0	1	0	1	0	3	1	0	0	0	0	0	0	0	1	1	0	1	0	0	0	1	1	0	0	1	0	0	0	0	0	1	0	1	0	0	0
2003	2022-08-03 06:36:46	2012-10-02	9	4	0	23	4	0		1	0	1	0	1	1	1	0	4	1	0	0	0	0	0	0	0	1	0	1	1	1	0	1	0	0	0	0	0	1	1	0	1	0	0	1	1	1	0	1
2004	2022-08-03 10:58:48	2015-01-19	7	2	0	23	4	1	Bronquite asmática	1	0	0	0	1	1	1	0	3	0	0	0	0	0	0	0	0	0	0	0	0	0	0	0	0	1	0	1	1	0	1	1	1	0	1	1	0	0	0	0
2005	2022-08-03 11:04:29	2011-11-30	10	5	0	23	4	0		1	1	1	0	1	0	1	0	3	1	0	1	0	0	0	0	0	0	1	0	0	1	0	1	0	1	0	1	1	0	0	0	0	0	0	0	1	0	0	0
2006	2022-08-03 11:04:30	2014-04-20	8	2	0	23	4	0		1	1	1	0	1	1	1	0	4	1	1	0	0	0	0	0	1	1	1	0	1	1	0	1	0	1	0	1	1	0	1	0	1	1	0	1	0	0	1	1
2007	2022-08-03 11:12:44	2012-05-21	10	5	0	23	4	0		1	0	1	0	1	1	1	0	4	1	1	0	0	0	0	0	0	1	1	1	1	0	0	0	1	1	0	1	0	0	0	0	0	1	1	0	0	0	1	0
2008	2022-08-03 12:38:56	2014-10-22	7	2	0	23	4	0		1	1	1	0	1	1	1	0	4	1	0	0	0	0	0	0	1	1	1	0	1	1	0	1	0	1	0	0	1	0	0	1	1	1	0	1	0	0	1	0
2009	2022-08-03 16:00:23	2011-04-29	11	5	0	23	4	0		1	1	0	0	1	1	1	1	4	0	1	0	0	0	0	0	0	0	1	0	0	1	0	1	1	0	0	1	1	0	0	0	0	1	1	1	0	0	0	0
2010	2022-08-03 16:09:50	2015-10-13	6	1	0	23	4	0		1	0	0	1	1	1	1	0	4	0	0	0	0	0	0	0	0	0	1	0	0	1	0	1	0	1	0	1	0	0	0	1	1	1	1	1	1	1	0	1
2011	2022-08-03 16:16:30	2013-04-29	9	3	0	23	4	0		1	1	1	0	1	1	1	0	4	1	0	0	0	0	0	0	0	1	1	0	1	0	0	0	0	1	0	0	0	0	1	0	1	1	0	0	1	0	1	0
2012	2022-08-03 16:28:02	2014-03-14	8	4	0	23	4	0		1	0	1	0	1	1	1	0	4	1	1	0	0	1	1	0	0	1	1	1	1	1	0	1	1	1	1	1	0	1	1	1	1	1	0	0	1	0	1	0
2013	2022-08-03 16:29:14	2012-11-09	9	4	0	23	4	0		1	1	0	0	1	1	1	0	3	0	0	0	0	0	0	0	1	1	1	1	1	1	0	1	0	0	0	0	1	0	0	1	1	1	1	1	1	0	1	1
2014	2022-08-03 16:42:16	2012-08-20	9	4	0	23	4	0		1	1	1	0	1	1	1	0	4	1	1	0	0	0	0	1	1	1	1	0	1	1	0	1	0	0	1	0	1	0	1	1	1	1	1	1	0	0	1	1
2015	2022-08-03 16:49:29	2015-06-08	7	1	0	23	4	0		1	1	0	1	1	1	1	0	4	0	0	0	0	0	0	0	0	1	1	0	1	1	0	1	0	0	0	1	1	0	1	0	1	0	0	0	0	1	0	1
2016	2022-08-03 17:15:27	2015-05-11	7	1	0	23	4	0		1	0	1	1	1	1	1	0	5	1	0	0	1	0	1	0	1	1	1	0	1	1	0	1	0	1	0	0	1	0	1	0	1	1	0	0	0	0	1	0
2017	2022-08-03 17:38:01	2015-09-14	6	1	0	23	4	0		1	1	1	0	1	1	1	0	4	1	1	0	1	0	1	1	0	1	1	0	1	0	0	0	1	0	0	1	0	0	0	0	0	0	1	1	1	0	1	0
2018	2022-08-03 17:38:30	2016-01-22	6	1	0	23	4	0		1	0	1	0	1	0	0	0	2	0	1	0	0	0	0	1	1	1	1	0	1	1	0	1	1	1	1	1	1	1	0	1	1	1	1	1	1	1	1	0
2019	2022-08-03 18:06:57	2014-07-30	8	2	0	23	4	0		1	0	0	0	1	1	1	1	4	0	1	1	0	1	1	0	1	1	1	1	1	1	0	1	1	1	0	1	1	0	1	0	1	0	0	1	1	1	1	1
2020	2022-08-03 18:30:47	2012-11-15	9	4	0	23	4	0		1	1	1	0	1	1	1	1	5	1	0	0	0	0	0	1	1	1	1	1	1	1	0	1	1	1	0	1	0	1	0	1	1	0	0	1	0	0	0	0
2021	2022-08-03 18:36:48	2014-11-21	7	2	0	23	4	1	Bronquite e asma	1	0	1	0	1	1	1	0	4	1	0	0	0	0	0	0	0	1	1	1	1	1	0	1	0	1	1	0	1	1	1	1	1	1	1	1	1	1	1	0
2022	2022-08-03 19:07:03	2013-12-14	8	2	1	23	4	0		1	0	0	1	1	1	1	0	4	0	0	0	0	0	0	0	0	1	1	0	1	1	0	1	1	0	1	1	1	0	0	0	0	1	1	1	1	1	0	0
2023	2022-08-03 19:20:22	2014-11-12	7	2	0	23	4	0		1	1	1	0	1	0	1	0	3	1	0	1	0	0	0	0	0	1	1	1	1	0	1	1	0	0	1	0	1	0	0	0	0	1	0	1	0	0	1	1
2024	2022-08-03 19:52:23	2013-02-04	9	4	0	23	4	0		1	1									0	0	0	0	0	0	0	0	0	0	0	0	0	0	1	0	1	1	0	0	0	0	0	0	0	0	0	0	0	0
2025	2022-08-03 19:53:29	2014-11-10	7	2	0	23	4	0		1	0	1	0	1	1	1	0	4	1	0	0	0	0	0	0	1	1	1	0	1	1	0	1	0	1	0	1	0	1	1	0	1	1	0	0	0	0	1	0
2026	2022-08-03 20:47:36	2012-04-11	10	4	0	23	4	0		1	1	1	0	1	1	1	0	4	1	0	0	0	0	0	0	0	1	1	0	1	0	0	0	1	1	0	0	0	0	0	0	0	1	0	1	0	0	1	0
2027	2022-08-03 21:50:18	2015-03-20	7	2	0	23	4	0		1	1	1	0	1	1	1	0	4	1	1	0	0	0	0	1	0	1	1	1	1	1	1	1	1	1	1	1	1	1	1	0	1	1	1	1	1	1	0	0
2028	2022-08-03 22:00:19	2015-07-04	7	1	0	23	4	0		1	1	1	0	1	1	1	1	5	1	0	0	0	0	0	0	1	1	1	0	1	1	0	1	1	1	0	0	0	1	0	0	0	0	0	1	1	0	0	1
2029	2022-08-03 22:14:35	2014-04-20	8	2	0	23	4	0		1	1	1	0	1	1	1	1	5	1	0	0	0	0	0	1	0	1	0	1	1	1	1	1	0	0	0	0	1	1	0	1	1	1	1	0	1	1	0	0
2030	2022-08-04 09:35:37	2012-05-31	10	4	0	23	4	0		1	1	0	0	1	1	1	0	3	0	0	0	0	0	0	0	0	1	0	0	1	1	0	1	0	0	0	0	0	1	0	1	1	1	1	0	0	1	0	0
2031	2022-08-04 10:17:10	2015-07-10	7	1	0	23	4	0		1	1	1	0	1	1	1	1	5	1	1	0	1	0	1	0	1	1	0	0	1	0	0	0	1	1	0	0	0	0	0	1	1	1	1	0	1	1	0	0
2032	2022-08-04 11:02:54	2016-02-23	6	1	0	23	4	0		1	1	0	0	0	0	1	0	1	0	1	1	0	0	0	1	1	1	1	0	1	0	1	1	1	1	1	1	0	0	0	1	1	0	0	1	1	0	1	0
2033	2022-08-04 11:19:24	2016-02-23	6	1	0	23	4	0		1	1	1	0	1	0	1	0	3	1	0	0	1	0	1	0	1	1	1	0	1	0	0	0	1	1	0	1	0	0	0	0	0	1	0	0	1	0	0	0
2034	2022-08-04 12:42:56	2015-04-20	7	1	0	23	4	1	Asma	1	0	0	1	1	1	1	0	4	0	1	0	0	0	0	1	0	1	1	0	1	1	0	1	0	0	0	0	1	0	0	1	1	0	0	0	0	1	0	0
2035	2022-08-04 13:00:07	2013-01-11	9	4	0	23	4	0		1	1	1	0	1	1	1	0	4	1	0	0	1	0	1	1	0	1	1	0	1	1	0	1	1	1	0	1	0	0	0	0	0	1	1	0	1	0	1	1
2037	2022-08-04 15:16:17	2012-10-31	9	4	0	23	4	0		1	1	1	0	1	0	1	0	3	1	0	0	0	0	0	0	1	1	1	0	1	0	0	0	1	1	0	0	0	0	1	0	1	0	0	0	0	0	0	0
2038	2022-08-04 16:06:59	2016-03-25	6	1	0	23	4	0		1	1	1	0	1	1	1	0	4	1	0	0	0	0	0	0	0	0	0	0	0	1	0	1	1	1	0	1	1	0	1	0	1	1	0	0	1	0	1	0
2039	2022-08-04 17:46:46	2014-10-28	7	2	0	23	4	0		1	0	1	0	1	1	0	0	3	0	0	0	0	1	1	0	0	1	1	0	1	1	0	1	1	0	1	0	1	0	0	0	0	0	1	1	0	1	1	1
2040	2022-08-04 18:13:18	2014-10-06	7	2	0	23	4	0		1	0	1	0	1	1	1	0	4	1	0	0	0	0	0	0	1	1	1	0	1	1	0	1	0	1	0	0	0	1	0	0	0	0	0	1	1	0	0	0
2041	2022-08-05 07:00:02	2015-06-30	7	1	0	23	4	0		1	1	1	1	1	1	1	1	6	1	0	0	0	0	0	1	1	1	1	1	1	1	0	1	0	1	0	0	0	1	1	1	1	1	1	1	0	1	1	1
2042	2022-08-05 13:31:14	2016-03-29	6	1	0	23	4	0		1	0	1	1	1	1	1	0	5	1	1	0	0	1	1	1	1	1	1	0	1	1	0	1	0	1	0	0	1	0	0	0	0	0	1	0	0	0	0	0
2043	2022-08-05 17:35:42	2011-07-23	11	5	0	23	4	0		1	0	1	0	1	1	0	0	3	0	0	0	0	0	0	0	1	1	1	0	1	1	0	1	0	1	0	0	0	0	1	0	1	1	1	1	1	0	1	1
2044	2022-08-05 17:37:17	2015-01-15	7	1	0	23	4	0		1	0	1	0	1	1	1	0	4	1	1	0	0	0	0	0	0	1	1	0	1	0	0	0	0	1	0	0	1	0	0	0	0	0	0	0	0	0	0	0
2045	2022-08-07 13:21:40	2012-09-30	9	4	0	23	4	0		1	0	1	0	1	1	1	0	4	1	1	0	0	0	0	1	0	1	1	0	1	1	0	1	0	0	1	0	1	0	0	0	0	0	1	0	1	0	0	1
2046	2022-08-08 09:52:58	2015-09-09	6	1	0	23	4	0		1	1	1	0	1	1	1	0	4	1	0	0	0	0	0	0	0	1	1	0	1	1	0	1	0	0	0	0	1	0	0	0	0	0	0	1	1	0	0	0
2047	2022-08-08 10:40:28	2014-10-27	7	2	0	23	4	0		1	1	0	0	1	1	0	0	2	0	1	0	0	0	0	0	0	1	1	0	1	0	0	0	1	1	0	0	0	0	1	0	1	0	0	0	0	0	0	0
2048	2022-08-08 10:49:40	2014-03-18	8	3	0	23	4	0		1	0	1	1	1	1	1	0	5	1	0	0	0	0	0	0	0	0	0	1	1	1	0	1	0	1	1	1	1	0	1	0	1	0	0	0	1	0	1	1
2049	2022-08-08 10:53:27	2013-07-06	9	3	0	23	4	0		1	0	1	0	1	1	1	0	4	1	0	1	0	0	0	1	1	1	0	1	1	1	0	1	0	0	1	0	1	0	0	1	1	1	0	1	1	1	1	1
2050	2022-08-08 10:54:11	2013-09-02	8	3	0	23	4	0		1	0	1	0	1	1	1	1	5	1	0	0	0	0	0	0	1	0	1	0	0	1	0	1	0	1	1	0	1	1	0	0	0	1	1	1	1	1	0	0
2051	2022-08-08 11:07:22	2013-07-02	9	3	0	23	4	0		1	0	1	0	1	1	1	0	4	1	0	0	0	0	0	0	1	0	0	1	1	0	0	0	0	1	0	0	1	1	1	1	1	1	1	1	1	1	0	0
2052	2022-08-08 11:24:38	2011-04-04	11	5	0	23	4	0		1	0	0	0	1	0	1	0	2	0	0	0	0	0	0	0	0	1	1	0	1	1	0	1	0	1	0	0	1	0	1	0	1	0	1	1	1	0	0	0
2053	2022-08-08 14:59:29	2012-06-27	10	4	0	23	4	0		1	1	0	0	1	0	1	1	3	0	0	0	0	0	0	1	0	1	0	1	1	1	0	1	1	1	1	0	1	1	1	0	1	0	0	1	1	0	0	0
2055	2022-08-08 18:17:04	2015-04-16	7	1	0	23	4	1	Asma, bronquite e alergias	1	0	1	1	1	1	1	1	6	1	0	0	0	0	0	0	0	0	0	0	0	1	0	1	0	1	0	0	1	0	1	0	1	0	0	1	1	0	0	0
2056	2022-08-08 18:59:07	2012-03-08	10	5	0	23	4	0		1	1	1	0	1	0	1	0	3	1	0	0	0	0	0	0	0	1	1	1	1	0	0	0	0	1	0	1	1	0	0	0	0	0	0	0	0	0	0	0
2057	2022-08-08 19:14:25	2012-06-08	10	4	0	23	4	0		1	1	1	1	1	1	1	0	5	1	0	1	1	0	1	1	1	1	1	1	1	1	0	1	0	0	0	1	0	1	0	0	0	0	1	0	1	0	0	1
2058	2022-08-09 06:59:49	2012-06-23	10	4	0	23	4	0		1	0	1	0	1	1	1	0	4	1	1	0	0	0	0	0	0	1	1	0	1	1	0	1	1	0	0	0	0	0	0	0	0	1	1	1	0	1	1	0
2059	2022-08-09 13:15:47	2015-01-15	7	2	0	23	4	0		1	1	1	0	1	1	1	1	5	1	0	0	0	0	0	1	1	1	1	0	1	1	0	1	0	0	1	0	0	0	0	0	0	1	0	1	1	0	0	0
2060	2022-08-09 16:26:05	2014-04-15	8	2	0	23	4	0		1	1	1	0	1	1	1	0	4	1	0	0	0	0	0	0	1	1	1	0	1	1	0	1	0	1	0	1	1	0	1	0	1	0	0	1	0	0	1	0
2061	2022-08-09 18:54:10	2011-08-25	10	5	0	23	4	0		1	1	0	0	1	0	1	0	2	0	0	0	0	1	1	0	1	1	1	0	1	1	0	1	1	1	0	1	0	0	0	0	0	0	1	0	0	0	1	1
2062	2022-08-09 22:41:39	2014-12-30	7	2	0	23	4	0		1	0	0	0	1	1	1	0	3	0	0	0	0	0	0	0	1	0	0	0	0	0	0	0	0	1	1	0	0	0	0	1	1	1	0	0	0	1	0	1
2063	2022-08-10 09:25:33	2013-08-01	9	3	0	23	4	0		1	0	1	0	1	0	1	0	3	1	1	0	0	0	0	1	0	1	1	1	1	1	0	1	1	0	0	0	0	0	0	0	0	0	0	0	0	0	0	0
2064	2022-08-10 11:27:47	2013-06-20	9	3	0	23	4	0		1	0	0	0	1	0	0	0	1	0	0	0	0	0	0	0	0	1	1	0	1	1	0	1	1	1	0	1	1	0	0	0	0	1	0	0	0	1	0	0
2065	2022-08-10 19:01:08	2011-08-30	10	5	0	23	4	0		1	1	1	0	1	1	1	1	5	1	0	0	0	0	0	1	0	1	1	0	1	1	0	1	0	1	1	0	0	1	0	0	0	1	0	0	1	0	0	1
2066	2022-08-10 22:55:15	2012-10-17	9	4	0	23	4	0		1	1	1	0	1	1	1	0	4	1	0	0	0	0	0	1	1	1	1	0	1	1	0	1	1	1	1	0	1	0	0	0	0	1	0	0	1	1	1	0
2067	2022-08-11 12:59:48	2014-06-20	8	2	0	4	1	0		1	1	1	1	1	1	1	0	5	1	0	0	0	0	0	0	1	1	1	0	1	1	0	1	1	1	0	1	0	0	1	1	1	0	0	0	0	0	1	0
2069	2022-08-11 13:02:30	2016-03-18	6	1	0	4	1	0		1	1	1	1	1	1	1	1	6	1	0	0	0	1	1	0	1	1	0	1	1	1	0	1	0	1	1	0	0	0	1	1	1	1	0	0	0	0	0	0
2072	2022-08-11 13:05:52	2013-01-17	9	3	0	4	1	1	Sinusite	1	0	1	1	1	1	1	0	5	1	1	0	0	0	0	1	0	1	1	1	1	1	0	1	1	1	1	1	1	1	1	1	1	1	0	0	1	1	1	1
2073	2022-08-11 13:07:17	2015-12-04	6	1	0	4	1	0		1	0	1	1	1	1	1	0	5	1	0	0	1	1	1	1	1	1	1	1	1	1	0	1	1	1	1	1	1	0	1	1	1	1	1	0	1	0	0	0
2076	2022-08-11 13:16:46	2011-12-25	10	5	0	4	1	0		1	1	0	1	1	1	1	0	4	0	0	0	0	0	0	0	1	1	0	0	1	1	0	1	0	1	1	1	0	1	1	1	1	1	0	1	0	0	0	0
2078	2022-08-11 13:17:52	2015-03-03	7	2	0	4	1	0		1	0	1	0	1	1	1	0	4	1	0	1	1	1	1	0	1	1	1	1	1	1	1	1	1	1	1	1	0	0	0	0	0	0	1	0	1	1	1	1
2079	2022-08-11 13:19:10	2015-01-22	7	2	0	4	1	0		1	1	1	1	1	1	1	0	5	1	0	0	0	0	0	1	1	1	1	0	1	1	0	1	0	0	0	0	0	0	0	1	1	0	1	1	0	0	0	0
2082	2022-08-11 13:26:28	2012-09-04	9	5	0	4	1	0		1	0	1	0	1	1	1	0	4	1	0	0	0	1	1	1	1	1	1	0	1	1	1	1	1	1	1	1	1	1	1	1	1	1	1	0	1	1	1	0
2085	2022-08-11 13:36:58	2015-01-08	7	2	0	4	1	0		1	1	1	1	1	1	1	0	5	1	0	1	0	0	0	1	1	1	1	0	1	1	0	1	1	1	0	1	0	0	1	1	1	0	1	1	1	1	1	0
2086	2022-08-11 13:39:34	2012-08-17	9	4	0	4	1	0		1	0	1	0	1	1	1	0	4	1	1	0	0	0	0	1	0	1	1	1	1	1	0	1	0	1	0	1	1	0	0	0	0	0	0	0	1	0	1	1
2087	2022-08-11 13:43:15	2015-10-03	6	1	0	4	1	0		1	1	0	1	1	1	1	0	4	0	0	0	1	0	1	0	0	1	0	0	1	0	0	0	1	0	1	1	0	1	0	0	0	0	0	0	1	1	0	1
2088	2022-08-11 13:43:32	2014-12-09	7	2	0	4	1	0		1	1	1	0	1	0	1	0	3	1	0	0	1	0	1	1	1	0	0	0	0	0	1	1	0	0	0	0	0	1	0	0	0	0	0	0	0	0	0	0
2092	2022-08-11 13:58:10	2012-11-27	9	4	0	4	1	0		1	1	0	0	1	0	0	0	1	0	0	0	0	0	0	0	1	1	1	0	1	1	1	1	1	1	1	1	1	1	1	1	1	1	1	0	1	1	1	1
2093	2022-08-11 14:00:05	2013-05-17	9	4	0	4	1	0		1	1	0	1	1	0	1	0	3	0	0	0	0	0	0	0	0	1	1	0	1	1	0	1	1	1	0	1	0	0	1	1	1	0	1	1	1	0	1	0
2096	2022-08-11 14:08:57	2013-02-03	9	4	0	4	1	0		1	1	1	0	1	0	1	0	3	1	0	0	0	0	0	0	0	1	0	0	1	1	0	1	1	1	0	0	0	0	0	0	0	0	0	1	0	0	1	0
2098	2022-08-11 14:12:43	2013-03-17	9	4	0	4	1	0		1	0	1	1	1	1	1	1	6	1	1	0	1	0	1	0	1	0	1	1	1	0	0	0	1	1	0	0	0	0	0	0	0	0	0	0	1	0	0	0
2100	2022-08-11 14:16:47	2015-05-05	7	1	0	4	1	0		1	1	1	0	1	0	1	0	3	1	1	0	0	0	0	0	0	1	1	0	1	1	0	1	1	0	0	0	1	1	1	0	1	1	0	0	1	1	0	0
2103	2022-08-11 14:38:28	2012-08-15	9	5	0	4	1	0		1	0	1	0	1	1	1	0	4	1	0	0	0	0	0	0	1	1	1	0	1	1	0	1	1	1	0	1	0	0	1	0	1	0	1	1	0	0	1	0
2104	2022-08-11 14:50:18	2012-04-01	10	5	0	4	1	0		1	1	1	0	1	0	1	0	3	1	0	0	0	0	0	1	0	1	0	0	1	1	0	1	0	0	0	0	0	0	0	0	0	0	1	0	0	0	0	0
2106	2022-08-11 14:52:25	2015-09-04	6	1	0	4	1	0		1	0	1	1	1	1	1	0	5	1	0	0	0	0	0	0	1	1	0	0	1	1	0	1	0	1	1	1	1	0	0	0	0	0	1	1	0	0	1	0
2107	2022-08-11 15:28:37	2014-08-02	8	2	0	9	2	0		1	1	0	1	1	1	1	0	4	0	0	0	0	0	0	0	1	1	0	0	1	1	0	1	0	1	1	1	0	0	1	0	1	0	0	0	0	1	0	0
2108	2022-08-11 15:30:27	2014-01-18	8	5	0	4	1	0		1	1	1	0	0	0	0	0	1	0	1	0	0	1	1	0	1	1	1	0	1	1	0	1	0	1	1	1	0	0	0	1	1	1	0	0	0	0	0	0
2109	2022-08-11 15:34:32	2012-07-01	10	4	0	4	1	0		1	1	0	0	1	1	1	1	4	0	0	0	0	0	0	0	0	1	1	1	1	1	0	1	0	0	0	1	0	0	0	1	1	1	0	0	1	0	0	1
2115	2022-08-11 17:56:57	2015-01-27	7	2	0	23	4	0		1	1	1	0	1	0	1	0	3	1	0	0	0	0	0	1	0	1	1	1	1	1	0	1	1	1	0	0	0	0	0	1	1	1	0	0	0	0	0	0
2122	2022-08-11 19:42:47	2012-02-12	10	5	0	4	1	0		1	0	1	1	1	1	1	0	5	1	0	0	0	0	0	1	1	1	1	0	1	1	0	1	0	1	0	0	1	1	1	0	1	0	0	1	0	0	1	0
2125	2022-08-11 20:19:02	2012-01-29	10	5	0	4	1	0		1	0	1	1	1	1	1	0	5	1	0	0	0	0	0	1	1	1	1	0	1	1	0	1	1	1	1	1	1	0	1	1	1	0	1	1	0	0	1	1
2128	2022-08-11 20:57:30	2012-03-17	10	5	0	4	1	0		1	1	0	1	1	1	1	0	4	0	0	0	0	0	0	0	0	1	0	0	1	0	1	1	0	0	0	0	1	0	0	0	0	1	1	1	1	0	0	0
2129	2022-08-11 22:02:55	2014-11-22	7	2	0	4	1	0		1	1	0	1	1	0	1	0	3	0	0	0	0	0	0	0	1	1	1	0	1	1	1	1	0	0	1	0	0	0	1	0	1	0	0	1	0	0	0	0
2131	2022-08-11 23:53:57	2016-01-27	6	1	0	4	1	0		1	1	0	1	1	1	1	0	4	0	0	0	0	0	0	0	0	1	0	0	1	1	0	1	0	1	0	1	0	0	0	0	0	0	0	0	0	0	0	0
2132	2022-08-12 00:07:11	2014-08-12	8	2	0	4	1	0		1	0	1	1	1	1	1	0	5	1	0	0	1	0	1	1	1	1	1	1	1	1	0	1	1	1	0	0	0	0	0	0	0	0	1	1	0	0	1	1
2145	2022-08-12 09:22:37	2015-10-05	6	1	0	4	1	0		1	0	0	1	1	1	1	0	4	0	0	0	0	0	0	0	1	1	1	0	1	1	1	1	1	0	1	1	0	0	0	1	1	1	1	1	1	1	0	1
2148	2022-08-12 09:30:37	2014-08-27	7	2	0	4	1	0		1	0	1	0	1	1	1	1	5	1	0	0	0	0	0	0	1	1	1	0	1	0	0	0	1	1	0	1	0	0	1	1	1	0	0	0	0	0	1	0
2151	2022-08-12 09:57:31	2013-04-22	9	4	0	4	1	0		1	1	1	0	1	1	1	1	5	1	1	1	0	1	1	1	1	1	0	0	1	1	0	1	1	0	0	0	0	0	0	0	0	0	0	0	0	0	0	0
2156	2022-08-12 10:26:05	2015-06-13	7	1	0	4	1	0		1	0	1	0	1	1	1	0	4	1	0	0	0	0	0	0	1	1	1	0	1	1	0	1	1	1	0	1	0	0	0	0	0	0	1	0	0	1	0	0
2157	2022-08-12 10:51:07	2015-04-20	7	1	0	4	1	0		1	0	1	0	1	1	1	0	4	1	0	0	0	0	0	0	0	1	1	0	1	1	0	1	1	0	0	1	0	1	0	1	1	0	0	0	1	1	1	0
2160	2022-08-12 11:43:27	2015-08-11	7	1	0	4	1	0		1	1	1	0	1	1	1	1	5	1	0	0	0	0	0	0	1	1	1	1	1	1	0	1	1	1	1	1	1	0	1	1	1	0	0	1	0	0	1	1
2161	2022-08-12 11:46:21	2012-05-25	10	5	0	4	1	0		1	0	1	1	1	1	1	0	5	1	0	0	0	0	0	0	1	1	1	0	1	1	0	1	0	1	1	1	0	0	1	1	1	0	0	0	0	0	1	0
2163	2022-08-12 12:38:33	2016-03-20	6	1	0	4	1	0		1	0	1	0	1	1	1	0	4	1	0	0	0	0	0	0	0	1	1	0	1	1	0	1	0	1	0	1	1	0	0	1	1	0	1	1	0	1	1	0
2168	2022-08-12 13:35:01	2012-06-03	10	5	0	4	1	0		1	0	1	0	1	1	1	0	4	1	0	0	0	0	0	1	1	1	1	0	1	1	0	1	0	1	1	1	1	0	0	1	1	0	1	0	0	1	1	0
2171	2022-08-12 14:14:27	2013-02-19	9	4	0	4	1	0		1	1	1	1	1	1	1	0	5	1	0	1	1	0	1	1	1	1	1	1	1	1	0	1	0	1	0	1	1	0	1	0	1	0	0	0	0	0	0	0
2172	2022-08-12 14:56:21	2012-09-03	9	4	0	4	1	0		1	1	1	0	1	1	1	1	5	1	0	0	1	1	1	0	1	1	1	0	1	1	0	1	0	1	0	1	1	1	0	0	0	1	1	1	1	0	1	0
2176	2022-08-12 19:50:03	2011-11-14	10	5	0	4	1	0		1	1	1	0	1	1	1	1	5	1	0	0	0	0	0	0	0	1	1	1	1	1	0	1	1	0	0	1	1	0	0	1	1	1	1	1	1	0	0	0
2178	2022-08-12 22:05:52	2012-02-07	10	5	0	4	1	0		1	0	1	1	1	1	1	0	5	1	1	0	0	1	1	0	1	1	1	0	1	0	1	1	1	1	1	1	0	1	1	1	1	0	1	1	1	1	1	0
2179	2022-08-12 22:56:05	2013-01-03	9	4	0	4	1	0		1	0	1	0	1	1	1	0	4	1	1	1	0	0	0	1	1	1	1	1	1	1	0	1	0	0	1	1	1	0	0	1	1	0	1	0	1	0	1	0
2188	2022-08-16 14:31:53	2014-12-02	7	2	0	23	4	1	Bronquite	1	1	0	0	1	1	1	1	4	0	1	0	0	0	0	1	1	1	1	0	1	1	0	1	1	0	0	1	1	0	0	0	0	0	1	1	1	1	1	0
2190	2022-08-16 15:01:33	2014-09-13	7	2	0	11	2	0		1	1	1	0	1	1	1	0	4	1	0	0	0	0	0	0	0	1	1	0	1	1	0	1	1	0	1	0	0	0	0	0	0	1	1	0	0	1	1	0
2191	2022-08-17 11:16:40	2014-01-07	8	3	0	23	4	0		1	1	1	0	1	1	1	0	4	1	0	0	0	0	0	1	1	1	1	1	1	1	0	1	0	1	1	1	1	0	0	0	0	0	1	1	0	0	0	0
2192	2022-08-17 12:38:48	2012-08-05	10	4	0	23	4	0		1	0	1	0	1	0	1	0	3	1	0	0	1	1	1	0	1	1	1	0	1	1	0	1	1	1	0	1	0	1	0	0	0	1	0	1	0	0	0	0
2194	2022-08-17 15:37:51	2012-07-24	10	4	0	23	4	0		1	1	0	1	1	1	1	0	4	0	1	0	0	0	0	0	1	1	0	0	1	1	0	1	0	0	0	0	0	1	0	0	0	0	0	1	1	0	0	0
2195	2022-08-17 16:47:28	2013-08-02	9	3	0	23	4	0		1	0	1	0	1	1	1	0	4	1	0	0	0	0	0	0	1	1	1	1	1	0	0	0	1	0	0	0	0	0	1	0	1	0	0	0	0	0	0	0
2196	2022-08-17 21:53:04	2013-09-18	8	3	0	23	4	0		1	1	0	0	1	1	1	1	4	0	1	1	1	0	1	1	1	1	1	0	1	1	1	1	0	0	0	1	0	0	0	1	1	1	1	0	0	0	0	0
2205	2022-08-20 11:32:28	2013-12-10	8	3	0	23	4	0		1	0	1	0	1	1	1	1	5	1	0	0	1	0	1	0	0	1	1	0	1	1	0	1	1	0	1	0	1	0	1	1	1	1	0	1	1	0	0	0
2206	2022-08-20 11:41:36	2013-06-14	9	3	0	23	4	0		1	0	1	0	0	1	1	1	4	0	0	1	0	0	0	0	1	1	1	0	1	0	0	0	0	0	1	1	0	1	0	0	0	0	0	0	0	0	1	0
2207	2022-08-22 15:33:29	2013-05-16	9	4	0	11	2	1	Escoliose Congênita.	1	0	0	0	0	0	0	1	1	0	0	0	0	1	1	1	0	0	1	0	0	1	0	1	1	0	0	0	0	0	0	0	0	0	1	0	0	0	0	1
2208	2022-08-22 16:26:26	2016-02-25	6	1	0	11	2	1	Bronquite Aguda.	1	1	1	1	1	1	1	0	5	1	0	1	0	0	0	0	0	1	1	0	1	1	0	1	1	1	0	0	0	0	0	0	0	0	1	1	1	1	1	0
2210	2022-08-24 12:10:26	2013-03-13	9	4	0	11	2	0		1	1	1	1	1	1	1	0	5	1	1	0	0	0	0	0	1	1	1	0	1	1	0	1	0	1	0	0	0	0	1	1	1	0	1	1	1	1	1	1
2211	2022-08-24 12:30:39	2013-11-29	8	3	0	23	4	0		1	0	1	0	1	1	0	1	4	0	0	0	0	0	0	0	0	1	1	0	1	1	0	1	0	1	0	1	0	0	0	0	0	1	0	0	0	0	1	0
2212	2022-08-24 19:26:40	2012-09-03	9	3	0	11	2	0		1	0	1	0	1	1	1	0	4	1	0	0	0	0	0	0	1	1	0	0	1	0	1	1	0	0	0	0	0	0	0	1	1	0	0	0	0	0	1	0
2213	2022-08-24 20:57:55	2014-03-11	8	2	0	11	2	0		1	1	1	0	1	0	1	0	3	1	0	0	0	0	0	0	0	1	1	1	1	0	0	0	1	1	0	0	0	0	0	0	0	0	0	0	0	1	1	0
2214	2022-08-25 06:43:03	2011-08-25	11	5	0	11	2	0		1	1	1	1	1	0	1	0	4	1	0	0	0	0	0	0	1	1	1	0	1	1	0	1	1	1	0	0	0	0	0	0	0	0	0	1	0	1	1	0
2215	2022-08-25 16:16:15	2012-12-31	9	4	0	11	2	0		1	0	0	0	1	1	1	0	3	0	0	0	0	0	0	0	0	1	1	0	1	1	1	1	1	0	0	1	1	0	0	0	0	1	1	0	0	1	0	0
2216	2022-08-25 16:16:32	2016-01-07	6	1	0	11	2	0		1	1	1	1	1	1	1	1	6	1	1	1	0	0	0	1	1	1	1	0	1	1	0	1	1	1	0	1	1	0	0	0	0	1	0	0	0	0	0	0
2217	2022-08-25 16:25:00	2014-10-11	7	2	0	11	2	0		1	1	1	1	1	1	1	0	5	1	0	0	0	0	0	0	0	1	1	0	1	0	0	0	0	0	0	1	0	0	0	0	0	0	0	0	0	1	1	0
2218	2022-08-25 16:25:48	2010-09-19	11	4	0	11	2	0		1	0	1	0	0	1	1	0	3	0	0	0	0	0	0	0	1	1	1	0	1	1	1	1	1	0	0	1	0	0	0	1	1	0	0	0	0	0	1	1
2219	2022-08-25 16:29:23	2014-04-12	8	3	0	11	2	0		1	1	1	1	1	1	1	0	5	1	1	0	1	0	1	1	1	1	1	0	1	1	0	1	0	1	0	0	1	1	0	0	0	1	0	0	0	0	1	1
2221	2022-08-25 16:33:32		10	5	0	11	2	0		1	0	0	1	1	0	1	0	3	0	0	0	0	0	0	0	1	1	1	0	1	0	0	0	1	0	0	0	0	0	0	0	0	0	1	0	0	1	1	0
2222	2022-08-25 16:38:27	2011-05-19	11	5	0	11	2	0		1	1	0	0	1	1	1	0	3	0	1	0	0	0	0	0	0	0	0	0	0	0	0	0	0	0	0	0	0	0	0	0	0	0	0	0	0	1	1	0
2223	2022-08-25 16:46:09	2016-05-17	6	1	0	11	2	0		1	1	1	1	1	1	1	1	6	1	0	0	0	1	1	0	1	1	1	0	1	1	0	1	1	1	0	1	0	0	0	1	1	1	1	0	1	1	1	0
2225	2022-08-25 17:28:42	2012-05-13	10	3	0	11	2	0		1	0	1	0	1	0	1	0	3	1	0	0	0	0	0	0	1	1	1	0	1	0	0	0	0	0	0	0	0	0	0	0	0	0	1	0	0	0	0	0
2226	2022-08-25 17:35:55	2012-05-16	10	5	0	11	2	0		1	1	1	0	1	1	1	0	4	1	0	1	0	1	1	0	1	1	1	1	1	0	1	1	1	1	1	1	0	1	1	1	1	1	1	0	0	1	1	1
2227	2022-08-25 18:05:08	2015-01-30	7	2	0	11	2	0		1	0	1	1	1	1	1	0	5	1	1	0	0	0	0	0	1	1	1	0	1	0	0	0	1	0	0	1	0	0	0	0	0	0	1	0	0	0	1	0
2228	2022-08-25 18:10:23	2012-09-13	9	4	0	11	2	0		1	1	1	0	1	1	1	0	4	1	0	0	0	0	0	0	0	1	1	1	1	1	0	1	0	0	0	0	0	0	1	0	1	0	1	0	0	0	1	0
2229	2022-08-25 18:20:02	2015-08-07	7	1	0	11	2	0		1	1	1	1	1	1	1	0	5	1	0	0	1	0	1	0	1	1	1	1	1	0	0	0	0	1	0	1	0	1	1	1	1	0	1	1	0	1	1	0
2230	2022-08-25 18:20:55	2016-03-19	6	1	0	11	2	0		1	0	1	0	0	1	1	0	3	0	0	0	0	0	0	0	0	0	0	0	0	0	0	0	0	1	1	1	0	0	1	1	1	0	0	1	0	0	0	0
2231	2022-08-25 18:23:52	2015-02-02	7	2	0	11	2	0		1	0	1	1	1	1	1	0	5	1	0	0	0	0	0	0	0	1	1	0	1	0	0	0	0	0	1	1	0	0	0	0	0	0	0	0	0	0	0	0
2232	2022-08-25 18:24:26	2014-09-10	7	2	0	11	2	0		1	0	1	0	1	1	1	1	5	1	1	0	0	0	0	1	1	1	1	1	1	1	0	1	1	0	1	0	0	0	0	1	1	0	1	0	0	0	0	0
2233	2022-08-25 18:25:41	2016-03-16	6	1	0	11	2	0		1	0	1	0	1	1	1	0	4	1	1	0	0	0	0	1	1	1	1	1	1	0	0	0	1	1	0	0	0	0	0	0	0	0	0	0	0	0	0	0
2234	2022-08-25 18:27:06	2012-10-29	9	4	0	11	2	0		1	1	1	1	1	1	1	0	5	1	0	0	0	0	0	0	0	1	1	0	1	1	0	1	1	1	1	0	1	0	1	1	1	1	0	1	1	1	0	0
2235	2022-08-25 18:30:34	2013-10-22	8	2	0	11	2	0		1	0	1	1	1	1	1	0	5	1	0	0	0	0	0	0	1	1	1	0	1	1	0	1	0	0	1	1	1	0	1	0	1	0	0	1	1	0	0	1
2236	2022-08-25 18:33:30	2014-08-03	8	2	0	11	2	0		1	1	0	0	1	1	1	0	3	0	0	0	0	0	0	0	0	1	1	0	1	0	0	0	1	0	0	1	0	0	0	0	0	0	1	0	0	1	0	1
2237	2022-08-25 18:36:02	2014-07-09	8	2	0	11	2	0		1	1	1	0	1	0	1	0	3	1	0	0	1	0	1	1	1	1	1	1	1	1	0	1	1	1	0	1	0	0	0	1	1	0	0	0	0	0	1	0
2238	2022-08-25 18:38:48	2015-06-09	7	1	0	11	2	0		1	0	1	0	1	1	1	0	4	1	0	0	0	0	0	1	1	1	0	0	1	1	0	1	1	0	0	1	0	0	0	1	1	0	0	1	1	1	0	1
2239	2022-08-25 18:40:52	2015-04-30	7	2	0	11	2	1	Problemas na fala	1	0	1	0	1	1	1	0	4	1	0	0	0	1	1	0	1	1	1	0	1	0	0	0	0	0	0	1	1	0	0	1	1	0	0	1	0	1	1	0
2240	2022-08-25 18:41:00	2014-10-06	7	2	0	11	2	0		1	1	1	0	1	0	1	0	3	1	0	0	1	1	1	0	1	1	1	1	1	1	1	1	1	1	1	1	0	1	1	1	1	1	0	0	1	1	0	0
2241	2022-08-25 18:44:47	2011-05-14	11	5	0	11	2	0		1	1	0	1	1	0	1	0	3	0	0	0	0	0	0	0	0	1	1	0	1	1	1	1	0	0	0	0	0	0	0	0	0	0	0	0	1	0	0	0
2242	2022-08-25 18:46:56	2016-03-07	6	1	0	11	2	0		1	0	1	1	1	1	1	0	5	1	0	0	0	0	0	1	1	1	1	0	1	1	0	1	1	1	0	1	0	1	0	1	1	0	1	1	1	1	1	0
2243	2022-08-25 18:48:15	2014-12-04	7	2	0	11	2	0		1	0	1	1	1	1	1	0	5	1	0	0	1	1	1	1	1	1	1	0	1	1	0	1	0	1	0	1	0	0	0	0	0	0	1	0	0	0	1	0
2245	2022-08-25 18:49:17	2013-01-24	9	4	0	11	2	0		1	0	0	0	1	0	1	0	2	0	0	0	0	0	0	0	0	0	0	0	0	0	0	0	0	0	0	0	0	0	0	0	0	0	1	0	0	0	0	0
2246	2022-08-25 19:10:21	2015-01-08	7	1	0	11	2	1	Dificuldade na fala.	1	1	1	1	1	1	1	0	5	1	0	0	0	0	0	0	1	1	1	0	1	0	0	0	1	0	0	0	0	0	1	0	1	0	0	0	0	0	1	0
2248	2022-08-25 19:18:36	2014-05-19	8	3	0	11	2	0		1	1	1	1	1	1	1	0	5	1	0	0	0	0	0	0	1	1	1	0	1	1	0	1	1	1	1	1	0	0	0	1	1	0	0	0	1	1	1	0
2249	2022-08-25 19:26:42	2015-11-26	6	1	0	11	2	0		1	1	1	1	1	1	1	0	5	1	0	0	0	1	1	0	0	1	0	0	1	1	0	1	1	0	0	0	1	0	0	0	0	0	0	0	1	0	1	0
2251	2022-08-25 19:34:10	2015-08-31	6	1	0	11	2	0		1	0	1	0	1	1	1	0	4	1	0	0	0	0	0	0	1	1	1	0	1	1	0	1	1	1	0	1	0	1	1	1	1	0	0	1	0	1	0	0
2252	2022-08-25 19:39:31	2016-05-15	6	1	0	11	2	0		1	0	1	1	1	1	1	0	5	1	0	0	1	1	1	1	0	1	1	0	1	0	0	0	0	0	0	0	1	0	0	0	0	0	0	0	0	0	1	0
2253	2022-08-25 19:39:39	2012-06-26	10	3	0	11	2	1	Asma	1	0	0	1	1	1	1	1	5	0	0	0	0	0	0	0	1	1	0	0	1	1	0	1	1	1	0	1	0	0	0	0	0	0	0	0	0	0	1	0
2254	2022-08-25 19:40:49	2013-08-30	8	3	0	11	2	0		1	1	1	0	1	0	1	0	3	1	0	0	1	0	1	1	0	1	1	1	1	1	0	1	1	0	0	1	0	0	0	0	0	0	0	1	0	0	1	1
2255	2022-08-25 19:45:12	2012-04-02	10	5	0	11	2	0		1	1	1	1	1	1	1	0	5	1	0	0	0	0	0	0	1	0	1	0	0	1	0	1	1	0	0	1	1	0	0	0	0	0	0	1	0	1	0	0
2256	2022-08-25 19:51:23	2013-12-10	8	3	0	11	2	0		1	1	1	1	1	1	1	0	5	1	0	0	0	1	1	1	1	1	1	0	1	0	0	0	1	1	0	1	0	0	0	1	1	1	1	1	0	1	1	0
2257	2022-08-25 19:52:26	2016-02-11	6	1	0	11	2	0		1	0	1	1	1	1	1	0	5	1	0	0	0	1	1	0	0	1	1	0	1	1	0	1	1	0	0	0	1	0	0	1	1	0	0	0	0	1	1	0
2258	2022-08-25 19:56:20	2015-02-15	7	2	0	11	2	0		1	1	1	0	1	1	1	1	5	1	1	0	1	1	1	1	1	1	1	1	1	1	1	1	1	1	1	1	1	1	1	1	1	1	1	1	1	1	1	0
2259	2022-08-25 20:06:36	2016-02-14	6	1	0	11	2	0		1	1	1	1	1	1	1	0	5	1	0	0	0	1	1	0	0	1	1	0	1	1	0	1	1	0	0	0	0	0	0	1	1	0	0	1	0	0	1	0
2260	2022-08-25 20:39:54	2012-01-10	10	5	0	11	2	0		1	0	1	0	1	1	1	1	5	1	0	0	1	1	1	0	1	1	1	0	1	1	1	1	1	1	0	0	0	1	1	0	1	0	0	1	0	0	1	0
2261	2022-08-25 21:05:43	2016-03-19	6	1	0	11	2	0		1	1	1	1	1	1	1	0	5	1	0	0	1	1	1	0	1	1	1	0	1	1	0	1	1	1	1	1	1	1	0	1	1	1	1	0	0	1	0	0
2262	2022-08-25 21:13:30	2014-12-10	7	2	0	11	2	0		1	1	1	1	1	1	1	1	6	1	0	0	0	0	0	0	1	1	0	0	1	1	0	1	1	1	1	1	1	0	1	1	1	1	1	1	1	1	1	0
2263	2022-08-25 21:14:03	2012-11-22	9	4	0	11	2	0		1	1	1	1	1	1	1	0	5	1	1	0	0	0	0	0	0	1	1	1	1	1	0	1	0	0	0	0	0	0	0	0	0	0	0	0	0	1	1	0
2264	2022-08-25 21:19:50	2013-02-02	9	4	0	11	2	0		1	0	0	1	1	1	1	0	4	0	0	0	0	0	0	0	1	1	1	0	1	0	0	0	0	0	0	1	0	0	0	0	0	0	1	0	0	1	1	0
2265	2022-08-25 21:29:24	2011-05-17	11	5	0	11	2	0		1	1	1	0	1	1	1	1	5	1	1	0	0	1	1	1	1	1	1	1	1	1	1	1	1	1	1	1	0	1	1	1	1	1	1	1	1	0	0	1
2266	2022-08-25 21:36:48	2012-10-01	9	4	0	11	2	0		1	0	1	0	1	1	1	0	4	1	0	0	0	0	0	0	1	1	1	1	1	0	0	0	1	0	0	0	0	0	0	1	1	0	1	0	0	0	0	0
2267	2022-08-25 22:01:19	2014-11-18	7	3	0	11	2	0		1	1	1	0	1	1	1	0	4	1	0	0	0	0	0	0	1	1	1	0	1	0	0	0	0	1	0	0	0	1	0	1	1	0	1	1	0	0	0	0
2268	2022-08-25 22:08:17	2015-03-19	7	1	0	11	2	0		1	1	1	1	1	1	1	1	6	1	0	0	1	0	1	0	1	1	1	0	1	1	0	1	1	1	0	1	0	0	1	0	1	1	0	1	1	0	1	0
2269	2022-08-25 22:29:24	2014-06-20	8	2	0	11	2	0		1	1	1	0	0	0	0	0	1	0	0	0	0	0	0	0	1	1	1	0	1	1	0	1	1	1	0	0	0	1	0	0	0	0	0	0	0	1	0	0
2270	2022-08-25 22:42:49	2013-10-13	8	3	0	11	2	0		1	1	1	1	1	1	1	0	5	1	1	0	0	0	0	1	1	1	1	1	1	1	0	1	1	1	1	1	0	0	1	1	1	0	0	1	1	1	1	0
2271	2022-08-25 22:43:37	2012-04-12	10	5	0	11	2	0		1		1	1	1	1	1	1	6	1	0	0	0	0	0	0	1	1	1	0	1	1	0	1	1	1	0	1	0	0	1	0	1	1	0	0	0	1	1	0
2272	2022-08-25 23:50:46		11	5	0	11	2	0		1	1	1	0	1	1	1	0	4	1	0	0	0	0	0	0	0	0	1	0	0	0	0	0	0	0	0	1	0	0	0	0	0	0	0	1	0	1	1	0
2273	2022-08-26 00:43:30	2016-06-17	6	1	0	11	2	0		1	0	1	1	1	1	1	1	6	1	1	0	1	0	1	1	1	1	1	1	1	1	1	1	1	1	1	1	1	0	0	1	1	0	1	0	1	1	1	1
2274	2022-08-26 01:06:25	2013-08-05	9	4	0	11	2	0		1	1	1	1	1	1	1	0	5	1	1	0	1	0	1	1	1	1	1	0	1	1	0	1	0	0	0	0	0	0	0	1	1	0	1	0	1	0	1	0
2275	2022-08-26 06:25:02	2016-01-01	6	1	0	11	2	0		1	0	1	0	1	1	1	0	4	1	0	0	0	0	0	0	1	1	1	1	1	1	0	1	1	1	0	1	0	0	0	1	1	0	0	1	0	0	1	0
2276	2022-08-26 06:33:07	2013-08-25	9	3	0	11	2	0		1	0	1	0	1	1	1	0	4	1	0	0	0	0	0	0	1	1	1	0	1	1	0	1	1	1	0	1	1	0	0	0	0	0	0	0	0	1	0	0
2278	2022-08-26 08:37:08	2012-05-11	10	5	0	11	2	0		1	0	1	1	1	1	1	0	5	1	1	0	0	0	0	0	0	1	1	0	1	1	0	1	0	0	0	1	0	0	0	0	0	1	0	1	1	1	0	0
2279	2022-08-26 10:14:14	2012-06-14	10	4	0	11	2	1	Hipotireoidismo congênito	1	1	1	1	1	1	1	0	5	1	0	0	0	1	1	0	1	1	1	0	1	1	0	1	1	1	1	1	1	0	1	1	1	1	1	1	1	1	1	1
2280	2022-08-26 11:13:07	2014-10-14	7	1	0	11	2	1	Tdah	1	0	0	0	1	1	1	1	4	0	1	0	0	0	0	0	1	1	0	0	1	1	0	1	1	1	0	1	0	0	0	1	1	0	0	1	0	0	0	0
2281	2022-08-26 11:17:59	2015-08-04	7	1	0	11	2	0		1	0	1	0	1	0	1	0	3	1	0	0	1	0	1	1	0	1	1	0	1	0	0	0	1	1	0	1	1	0	1	1	1	0	1	0	1	1	0	1
2282	2022-08-26 11:31:29	2014-12-21	7	2	0	11	2	0		1	1	0	1	1	1	1	1	5	0	0	0	0	0	0	0	0	1	1	0	1	0	0	0	0	0	0	1	0	1	0	0	0	1	1	1	0	1	1	0
2283	2022-08-26 11:43:31	2014-09-22	7	2	0	11	2	0		1	1	1	0	1	1	1	0	4	1	0	0	0	0	0	0	0	1	1	0	1	1	0	1	1	1	0	1	1	0	1	0	1	0	1	1	0	0	0	0
2284	2022-08-26 11:55:48	2014-08-19	8	2	0	11	2	0		1	0	1	0	1	1	1	1	5	1	0	0	0	0	0	0	1	1	1	0	1	1	0	1	1	0	0	1	1	0	0	0	0	0	1	1	1	0	1	0
2285	2022-08-26 11:56:00	2013-02-27	9	5	0	11	2	1	Asma	1	0	1	1	1	1	1	0	5	1	1	0	1	0	1	0	0	1	0	1	1	1	0	1	0	0	0	1	0	0	0	0	0	0	0	0	0	0	0	0
2286	2022-08-26 11:57:52	2014-05-23	8	2	0	11	2	0		1	1	0	1	1	1	1	0	4	0	0	0	0	0	0	0	0	1	0	1	1	0	0	0	1	1	0	1	0	0	1	1	1	0	0	1	0	0	1	0
2287	2022-08-26 12:00:39	2015-09-01	6	1	0	11	2	0		1	1	1	0	1	1	1	1	5	1	0	0	0	0	0	0	0	1	0	0	1	0	0	0	1	0	0	1	0	1	0	1	1	0	1	1	0	1	0	0
2288	2022-08-26 12:03:09	2014-08-19	8	2	0	11	2	0		1	1	0	0	1	1	1	0	3	0	0	0	0	0	0	1	0	1	1	0	1	0	0	0	0	0	0	0	1	0	0	0	0	0	0	1	0	0	0	0
2289	2022-08-26 12:04:52	2015-04-01	7	2	0	11	2	0		1	1	1	0	1	1	0	1	4	0	1	0	0	1	1	0	1	0	1	1	1	0	0	0	1	1	0	0	0	0	0	0	0	0	0	0	0	0	0	0
2290	2022-08-26 12:09:58	2015-02-16	7	2	0	11	2	0		1	0	1	0	1	0	1	0	3	1	0	0	0	0	0	0	0	1	1	0	1	0	0	0	1	0	1	1	0	0	0	0	0	0	0	0	0	1	1	0
2291	2022-08-26 12:20:26	2015-12-08	6	1	0	11	2	0		1	1	1	0	1	1	1	0	4	1	0	0	0	0	0	0	1	1	1	0	1	0	0	0	1	0	1	1	0	0	1	1	1	1	0	0	0	1	0	0
2292	2022-08-26 12:29:50	2014-01-14	8	2	0	11	2	1	Audição e Altismo	1	0	0	1	1	1	1	0	4	0	0	0	0	0	0	0	0	1	1	0	1	1	0	1	0	0	0	0	1	1	1	0	1	0	1	1	0	0	0	0
2293	2022-08-26 12:30:10	2014-06-21	8	2	0	11	2	0		1	1	1	0	1	1	1	0	4	1	0	0	0	0	0	0	1	1	0	0	1	1	0	1	0	0	0	0	1	0	0	0	0	0	1	0	0	0	0	0
2295	2022-08-26 12:52:44	2015-09-24	6	1	0	11	2	0		1	0	1	0	0	1	1	1	4	0	0	0	0	0	0	0	1	1	1	0	1	0	0	0	1	1	0	1	0	0	0	1	1	0	1	1	1	0	1	0
2296	2022-08-26 13:00:50	2013-09-21	8	3	0	11	2	0		1	0	1	0	1	1	1	0	4	1	1	0	1	1	1	1	1	1	1	0	1	0	0	0	0	1	0	1	0	0	0	1	1	0	0	0	0	1	0	0
2297	2022-08-26 13:26:28	2014-01-14	8	3	0	11	2	0		1	1	1	0	1	0	1	0	3	1	0	0	0	0	0	0	0	1	1	0	1	1	0	1	0	0	0	1	1	0	0	0	0	0	0	0	0	1	1	0
2298	2022-08-26 13:34:53		8	3	0	11	2	0		1	1	1	0	1	0	1	1	4	1	0	0	0	0	0	0	0	1	1	0	1	1	0	1	1	0	0	0	0	1	0	0	0	0	0	0	1	1	1	0
2299	2022-08-26 13:57:35	2012-01-16	10	5	0	11	2	0		1	0	1	1	1	1	1	0	5	1	0	0	0	0	0	1	1	1	1	0	1	1	0	1	1	1	1	1	0	0	1	0	1	0	1	0	1	0	1	0
2300	2022-08-26 14:00:51	2011-09-28	10	5	0	11	2	0		1	0	1	1	1	1	1	0	5	1	0	0	0	0	0	0	0	1	0	0	1	1	0	1	0	0	0	1	1	0	0	1	1	0	1	1	1	1	1	1
2301	2022-08-26 14:06:13	2015-06-04	7	1	0	11	2	0		1	0	1	0	1	1	1	0	4	1	0	0	1	0	1	1	0	1	1	0	1	1	0	1	0	1	0	1	0	1	0	1	1	0	0	1	0	1	0	0
2303	2022-08-26 16:46:47	2015-05-21	7	2	0	11	2	0		1	1	1	0	1	1	1	0	4	1	0	0	0	0	0	0	0	1	1	0	1	1	0	1	1	0	0	1	1	0	0	0	0	0	1	0	0	0	1	0
2305	2022-08-26 17:18:27	2011-08-10	11	5	0	11	2	0		1	0	1	0	1	0	1	0	3	1	0	0	0	0	0	0	0	1	1	0	1	0	0	0	1	0	0	1	0	0	0	0	0	0	0	0	0	1	1	0
2306	2022-08-26 17:20:12	2011-06-27	11	5	0	11	2	0		1	1	1	1	1	1	1	0	5	1	0	0	0	0	0	0	0	1	1	0	1	1	0	1	1	1	1	0	0	1	0	1	1	0	0	1	0	1	1	1
2307	2022-08-26 17:39:09	2015-05-07	7	1	0	11	2	0		1	0	1	0	1	1	1	0	4	1	0	0	0	0	0	0	0	1	1	0	1	1	0	1	1	0	0	1	0	0	0	0	0	0	0	0	0	0	1	0
2308	2022-08-26 17:58:04	2011-12-19	10	5	0	11	2	0		1	1	1	0	1	1	1	0	4	1	0	0	0	0	0	0	0	1	1	0	1	1	0	1	0	0	0	1	0	0	0	0	0	0	0	0	0	0	1	0
2310	2022-08-26 18:04:30	2012-05-03	10	5	0	11	2	0		1	0	1	0	1	0	1	0	3	1	0	0	0	0	0	0	0	0	0	0	0	0	0	0	0	0	0	1	0	0	0	0	0	0	0	0	0	1	0	0
2311	2022-08-26 18:40:38	2010-09-15	11	5	0	11	2	0		1	1	1	0	1	1	1	1	5	1	0	0	0	0	0	0	0	1	1	0	1	1	0	1	1	0	0	1	1	0	1	1	1	0	1	1	0	0	1	1
2312	2022-08-26 18:41:31	2012-07-24	10	4	0	11	2	0		1	1	0	1	1	1	1	0	4	0	0	0	0	0	0	1	1	1	0	0	1	1	0	1	0	0	1	0	0	0	0	0	0	0	0	0	1	0	0	1
2313	2022-08-26 19:45:37	2012-08-04	10	5	0	11	2	0		1	1	1	0	1	1	1	0	4	1	0	0	0	0	0	0	1	1	1	0	1	1	0	1	1	1	0	1	0	0	0	0	0	1	0	0	0	1	1	0
2314	2022-08-26 20:37:23	2015-02-11	7	2	0	11	2	0		1	1	1	1	1	1	1	0	5	1	0	0	0	0	0	0	1	0	0	0	0	0	0	0	1	1	0	0	1	0	0	0	0	0	1	1	0	0	0	0
2315	2022-08-26 21:00:29	2016-07-22	6		0	11	2	0		1	1	1	1	1	1	1	0	5	1	0	0	0	0	0	1	1	1	1	0	1	1	0	1	1	1	0	1	0	1	1	1	1	1	0	0	0	0	0	0
2318	2022-08-26 23:08:33	2016-02-24	6	1	0	11	2	0		1	1	1	0	1	1	1	1	5	1	0	0	0	0	0	0	1	1	1	0	1	1	0	1	1	0	0	1	0	0	0	1	1	0	0	0	0	1	1	0
2319	2022-08-27 07:16:24	2012-12-21	9	4	0	11	2	0		1	1	1	1	1	0	1	0	4	1	0	0	0	0	0	0	0	0	0	0	0	0	0	0	0	0	0	0	0	0	0	0	0	1	0	0	0	1	1	0
2320	2022-08-27 08:10:42	2012-05-27	10	4	0	11	2	1	Asma	1	1	1	1	1	1	1	1	6	1	0	0	1	0	1	1	1	1	1	1	1	1	0	1	1	1	0	1	0	0	0	0	0	1	0	0	0	0	0	0
2321	2022-08-27 09:10:29	2014-12-06	7	2	0	11	2	0		1	1	1	0	1	1	1	0	4	1	0	0	1	1	1	1	1	1	1	1	1	1	0	1	0	0	0	1	0	0	0	0	0	0	0	0	0	0	1	0
2322	2022-08-27 09:22:35	2011-01-20	11	4	0	11	2	0		1	1	1	0	1	1	1	0	4	1	0	0	0	1	1	0	1	0	1	0	0	1	0	1	0	0	1	0	0	0	0	0	0	0	0	0	0	0	1	0
2323	2022-08-27 09:43:50	2014-03-17	8	3	0	11	2	0		1	1	1	0	1	1	1	0	4	1	0	0	0	0	0	0	0	1	1	0	1	1	0	1	0	0	0	1	0	0	0	0	0	0	1	0	0	0	1	0
2324	2022-08-27 09:56:16	2014-12-28	7	2	0	11	2	0		1	1	1	1	1	1	1	1	6	1	0	0	0	1	1	0	1	1	0	1	1	1	1	1	1	0	0	1	0	0	1	1	1	1	1	1	1	1	0	1
2325	2022-08-27 10:14:26	2014-06-11	8	2	0	11	2	0		1	0	0	1	0	0	0	0	1	0	0	0	0	0	0	0	1	1	1	0	1	1	0	1	0	0	0	1	0	0	0	0	0	0	0	1	0	0	1	0
2326	2022-08-27 13:51:59	2011-09-12	10	5	0	11	2	0		1	1	1	1	1	1	1	1	6	1	0	0	0	0	0	0	0	0	1	0	0	1	0	1	0	0	1	0	1	1	1	0	1	0	1	1	1	0	0	0
2327	2022-08-27 16:34:02	2012-10-17	9	5	0	11	2	0		1	1	1	0	1	1	1	0	4	1	0	0	0	0	0	0	1	1	1	0	1	0	0	0	1	1	0	1	0	1	0	0	0	0	1	0	0	1	1	1
2329	2022-08-27 20:45:56	2012-05-26	10	5	0	11	2	0		1	1	1	1	1	1	1	0	5	1	0	0	0	0	0	0	1	1	1	0	1	1	0	1	0	1	0	1	0	0	1	1	1	0	1	1	0	1	1	1
2330	2022-08-29 14:12:54	2012-02-24	10	5	0	11	2	0		1	1	1	0	1	0	1	0	3	1	0	0	0	0	0	0	0	0	0	0	0	0	0	0	0	0	0	0	0	0	0	0	0	0	0	0	0	0	1	0
2331	2022-08-29 14:15:45	2012-04-11	10	5	0	11	2	0		1	1	1	0	1	1	1	0	4	1	0	0	0	0	0	0	1	1	1	1	1	1	0	1	1	1	1	1	1	0	0	0	0	0	1	1	1	1	1	1
2332	2022-08-29 14:20:55	2014-03-12	8	3	0	11	2	0		1	0	0	0	1	0	0	0	1	0	1	1	0	0	0	1	1	1	1	0	1	1	0	1	1	0	0	1	1	0	1	0	1	0	1	1	0	0	1	0
2333	2022-08-29 14:28:41	2014-09-17	7	2	0	11	2	1	Crise alérgica	1	0	1	0	1	1	1	1	5	1	0	0	0	0	0	0	0	1	1	0	1	1	0	1	0	0	0	1	0	0	0	0	0	0	0	0	0	1	1	0
2335	2022-08-29 18:50:48	2013-10-07	8	3	0	11	2	0		1	0	1	0	1	0	1	0	3	1	0	0	0	0	0	0	0	1	0	0	1	1	0	1	0	0	0	1	1	0	0	0	0	1	0	0	1	1	1	0
2336	2022-08-29 18:57:30	2013-12-30	8	2	0	11	2	0		1	0	1	0	1	1	1	0	4	1	0	0	1	0	1	0	0	1	1	1	1	1	0	1	1	1	0	1	0	0	0	0	0	0	1	0	0	1	1	0
2337	2022-08-29 19:10:16	2012-09-25	9	4	0	11	2	0		1	0	1	0	1	1	1	0	4	1	0	0	0	0	0	0	1	1	1	1	1	1	0	1	1	1	0	1	1	0	0	0	0	0	1	0	1	0	1	0
2338	2022-08-29 19:18:42	2012-04-05	10	5	0	11	2	0		1	0	1	1	1	1	1	1	6	1	0	0	0	0	0	0	1	1	0	0	1	0	0	0	0	1	0	1	1	0	0	1	1	1	1	0	0	0	1	0
2339	2022-08-29 19:20:09	2013-01-23	9	4	0	11	2	0		1	1	1	0	1	1	1	0	4	1	0	0	0	0	0	0	1	1	1	0	1	1	0	1	0	0	0	1	1	0	1	0	1	1	0	1	1	0	1	0
2341	2022-08-29 20:09:21	2013-10-26	8	3	0	11	2	0		1	0	1	1	1	1	1	1	6	1	0	1	1	0	1	1	1	1	1	0	1	1	1	1	0	0	1	1	1	0	0	0	0	0	1	1	0	0	1	1
2342	2022-08-29 20:22:08	2012-10-15	9	4	0	11	2	1	Imperativo	1	0	1	0	1	0	1	0	3	1	0	0	0	0	0	0	0	1	1	0	1	0	0	0	1	0	0	1	0	0	0	0	0	0	0	0	0	0	1	0
2343	2022-08-29 20:30:59	2012-07-12	10	4	0	11	2	1	Ele e autista	1	0	1	0	0	1	0	0	2	0	0	0	0	0	0	0	0	0	0	0	0	0	0	0	0	1	0	0	0	0	0	1	1	0	1	1	0	0	1	1
2344	2022-08-29 21:02:40	2012-08-21	10	5	0	11	2	0		1	0	1	0	1	1	1	0	4	1	0	0	0	0	0	1	1	1	1	0	1	1	0	1	1	0	1	1	1	0	0	1	1	0	1	0	1	1	0	1
2345	2022-08-29 21:10:53	2015-09-11	6	1	0	11	2	0		1	1	1	1	0	0	1	0	3	0	0	0	0	0	0	0	0	0	0	0	0	0	0	0	0	1	0	0	0	1	0	0	0	0	1	1	1	0	0	1
2346	2022-08-29 21:58:14	2011-10-02	10	5	0	11	2	0		1	0	1	0	1	1	1	0	4	1	0	0	0	0	0	0	1	1	0	0	1	1	0	1	0	1	0	1	1	0	0	0	0	0	0	1	1	1	1	1
2347	2022-08-29 22:19:21	2014-10-11	7	2	0	11	2	0		1	0	1	1	1	1	1	1	6	1	0	0	1	1	1	1	1	1	1	1	1	1	1	1	1	1	1	1	1	0	1	1	1	1	1	1	1	1	0	1
2348	2022-08-29 23:01:56	2012-11-13	9	4	0	11	2	1	Asma e Bronquite Alérgica	1	1	1	0	1	1	1	1	5	1	0	0	0	0	0	0	1	1	1	0	1	0	1	1	0	0	0	1	1	0	0	0	0	0	1	1	1	0	1	1
2349	2022-08-30 06:28:47	2012-11-23	9	3	0	11	2	0		1	1	1	0	1	0	1	0	3	1	0	0	0	0	0	0	0	1	1	0	1	1	0	1	0	0	0	1	0	0	0	0	0	0	0	0	0	0	0	0
2350	2022-08-30 07:12:55		11	5	0	11	2	0		1	0	0	1	1	1	1	0	4	0	0	0	0	0	0	0	1	1	1	1	1	1	1	1	1	1	1	1	1	1	1	1	1	1	1	1	1	1	1	1
2351	2022-08-30 07:12:56	2013-12-03	8	3	0	11	2	0		1	1	1	0	1	1	1	1	5	1	0	0	0	0	0	0	1	1	1	0	1	1	0	1	1	0	0	1	0	0	0	0	0	1	0	0	0	1	0	0
2352	2022-08-30 09:14:28	2012-04-11	10	5	0	11	2	0		1	1	1	1	1	0	1	0	4	1	0	0	0	0	0	1	1	1	1	0	1	1	0	1	1	1	1	1	1	0	1	1	1	1	1	1	1	1	1	1
2353	2022-08-30 10:54:48	2013-11-05	8	3	0	11	2	0		1	1	0	0	1	1	1	1	4	0	0	0	0	0	0	0	0	0	0	0	0	0	0	0	0	0	0	0	0	0	0	0	0	0	1	0	0	0	0	0
2354	2022-08-30 11:02:28	2015-12-31	6	2	0	11	2	0		1	1	1	0	1	1	1	1	5	1	0	0	0	0	0	0	0	0	1	0	0	1	0	1	0	1	0	0	0	1	0	0	0	1	1	0	1	0	0	0
2355	2022-08-30 11:02:45	2016-07-31	6	1	0	11	2	1	Crise asmático	1	0	1	0	1	1	0	1	4	0	0	0	0	0	0	0	0	1	0	0	1	0	0	0	0	1	0	0	1	1	0	1	1	0	1	1	1	0	0	1
2356	2022-08-30 11:02:57	2015-10-20	6	1	0	11	2	0		1	0	1	1	1	1	1	1	6	1	0	1	0	0	0	0	0	0	0	0	0	0	0	0	1	0	1	1	0	0	0	0	0	1	0	0	0	0	1	0
2357	2022-08-30 11:06:01	2016-02-24	6	1	0	11	2	0		1	0	1	0	1	1	1	0	4	1	0	0	0	0	0	0	0	1	1	0	1	1	0	1	1	0	0	0	0	1	1	1	1	0	0	1	1	0	1	0
2358	2022-08-30 11:07:09	2012-03-29	10	3	0	11	2	0		1	0	1	0	1	1	1	0	4	1	0	0	0	1	1	0	0	1	0	0	1	0	0	0	1	0	1	0	0	1	0	1	1	0	0	0	0	0	0	0
2359	2022-08-30 11:19:39	2013-06-18	9	3	0	11	2	0		1	0	1	1	1	1	1	1	6	1	1	0	0	0	0	0	1	1	1	0	1	1	0	1	1	1	1	1	1	1	1	1	1	0	1	1	1	1	1	1
2360	2022-08-30 11:21:34	2013-06-13	9	4	0	11	2	0		1	0	1	0	1	0	1	0	3	1	0	0	0	0	0	0	0	1	1	0	1	0	0	0	1	0	0	1	0	0	0	0	0	0	0	0	0	1	1	0
2361	2022-08-30 11:40:11	2014-06-25	8	2	0	11	2	0		1	1	1	1	1	1	1	1	6	1	0	0	0	0	0	1	1	1	1	0	1	1	0	1	1	0	0	0	1	0	0	0	0	0	0	1	0	0	0	0
2362	2022-08-30 12:04:12	2015-10-20	6	1	0	11	2	0		1	1	0	0	1	1	1	0	3	0	0	0	0	0	0	0	0	1	1	0	1	0	0	0	0	0	0	0	0	1	0	0	0	0	1	0	1	1	1	0
2363	2022-08-30 13:16:49		11		0	11	2	0		1	1	1	0	0	0	0	0	1	0	0	0	0	1	1	0	1	1	1	0	1	1	0	1	1	0	0	0	0	0	0	0	0	1	1	0	0	0	1	0
2364	2022-08-30 13:35:56	2012-05-24	10	5	0	11	2	0		1	1	1	1	1	1	1	1	6	1	0	0	0	1	1	0	1	1	0	0	1	1	0	1	1	1	1	0	1	0	0	0	0	0	0	1	1	1	1	0
2365	2022-08-30 13:43:46	2015-02-12	7	2	0	11	2	0		1	0	1	0	1	0	1	0	3	1	0	0	0	0	0	0	0	1	1	0	1	1	0	1	0	0	0	0	0	0	0	0	0	0	0	0	0	0	0	0
2367	2022-08-30 19:51:44	2013-12-01	8	3	0	11	2	0		1	1	1	0	1	1	1	0	4	1	0	0	0	0	0	0	0	1	1	1	1	1	0	1	1	1	0	1	0	1	0	0	0	0	1	1	0	1	1	0
2368	2022-08-30 21:11:27	2012-09-01	9	4	0	11	2	0		1	1	1	0	1	1	1	0	4	1	0	0	0	0	0	1	1	1	1	0	1	1	0	1	0	0	0	1	0	0	0	0	0	0	0	0	0	1	1	0
2369	2022-08-30 21:57:13	2012-11-20	9	4	0	11	2	0		1	0	0	0	1	0	1	0	2	0	0	0	0	0	0	0	0	0	0	0	0	0	0	0	1	0	0	0	0	0	0	0	0	0	0	0	0	0	0	0
2370	2022-08-30 23:32:00	2015-02-07	7	2	0	11	2	0		1	1	1	1	1	1	1	1	6	1	0	0	0	1	1	0	1	1	1	0	1	1	0	1	1	0	0	1	1	1	0	0	0	0	1	1	1	0	1	0
2371	2022-08-31 12:17:55	2012-08-06	10	4	0	11	2	0		1	0	0	1	0	1	0	1	3	0	0	0	0	0	0	0	0	0	0	0	0	0	0	0	0	1	0	1	0	0	1	0	1	0	1	1	0	0	0	0
2372	2022-08-31 13:51:37	2014-05-13	8	2	0	11	2	1	TDAH	1	0	1	1	1	1	0	0	4	0	0	0	0	0	0	0	1	1	1	0	1	1	0	1	1	1	1	1	0	1	1	1	1	0	1	0	1	0	1	0
2373	2022-09-01 10:24:15	2014-01-20	8	3	0	11	2	0		1	1	1	1	1	1	1	0	5	1	0	0	0	1	1	0	1	1	1	1	1	1	0	1	1	0	1	0	1	1	0	1	1	0	1	0	1	0	0	0
2374	2022-09-01 11:06:30	2013-07-25	9	3	0	11	2	0		1	0	1	0	1	0	1	0	3	1	0	0	0	0	0	0	0	1	0	0	1	1	0	1	0	1	0	1	1	1	0	1	1	0	1	0	1	0	0	0
2376	2022-09-02 09:27:26	2015-04-09	7	1	0	11	2	0		1	0	1	0	1	1	1	0	4	1	0	0	0	0	0	0	1	1	1	0	1	1	1	1	1	1	1	1	1	1	1	0	1	1	1	1	1	1	1	1
2377	2022-09-03 21:26:21	2015-02-25	7	2	0	11	2	0		1	0	1	0	1	0	1	0	3	1	0	0	0	0	0	0	0	0	0	0	0	0	0	0	1	1	0	0	1	1	1	0	1	0	1	1	0	1	0	0
2378	2022-09-03 21:56:14	2014-12-20	7	2	0	11	2	0		1	0	1	0	1	0	1	0	3	1	0	0	0	0	0	0	1	1	0	0	1	1	0	1	1	0	0	1	1	0	1	1	1	0	1	1	1	1	1	0
2379	2022-09-06 16:13:31	2015-04-26	7	1	0	21	4	0		1	0	1	1	1	1	1	0	5	1	1	0	0	0	0	1	1	1	1	0	1	1	0	1	0	1	0	0	1	0	0	0	0	1	0	1	0	0	0	0
2380	2022-09-07 22:30:28	2015-10-06	6	1	0	11	2	0		1	0	1	1	1	1	1	1	6	1	1	1	1	0	1	0	1	1	1	0	1	1	1	1	0	0	1	1	0	0	0	1	1	1	0	0	0	1	0	0
2381	2022-09-07 23:03:20	2015-10-06	6	1	0	11	2	0		1	0	1	0	1	1	1	1	5	1	0	0	1	0	1	0	1	1	1	0	1	1	1	1	0	1	1	1	0	0	0	0	0	0	0	1	0	1	0	0
2383	2022-09-26 10:18:25	2013-03-01	9	4	0	12	2	0		1	0	1	1	1	1	1	0	5	1	0	0	0	0	0	0	1	1	0	1	1	1	0	1	1	1	0	1	1	1	1	1	1	1	1	0	1	0	0	0
2385	2022-09-26 11:02:44	2015-05-28	7	2	0	12	2	0		1	0	1	0	1	1	1	0	4	1	1	0	1	0	1	1	1	1	1	1	1	1	0	1	1	0	0	1	1	0	0	0	0	0	1	1	0	0	0	1
2386	2022-09-26 11:18:05	2015-02-20	7	2	0	12	2	0		1	1	1	0	0	1	0	1	3	0	0	0	0	0	0	0	0	0	0	0	0	0	0	0	1	0	0	1	1	0	0	0	0	0	0	0	0	0	1	0
2387	2022-09-26 12:08:46	2013-06-20	9	4	0	12	2	0		1	1	0	0	0	0	1	0	1	0	1	0	1	0	1	1	1	1	1	1	1	1	0	1	1	0	1	1	0	0	0	1	1	1	0	0	0	1	1	0
2388	2022-09-26 12:21:35		6	2	0	12	2	0		1	1	1	0	0	0	0	0	1	0	0	0	0	1	1	0	1	1	1	0	1	1	1	1	1	1	1	1	0	1	1	1	1	1	1	1	0	1	1	1
2389	2022-09-26 12:46:54	2016-05-12	6	1	0	12	2	0		1	1	1	1	1	1	1	0	5	1	0	0	0	0	0	0	1	1	1	0	1	1	0	1	1	0	0	0	1	0	1	0	1	0	0	1	1	0	0	1
2390	2022-09-26 13:06:04	2014-03-18	8	3	0	12	2	0		1	0	1	1	1	1	1	1	6	1	0	0	0	0	0	0	1	1	1	0	1	1	0	1	1	1	0	1	0	1	0	0	0	0	1	1	1	1	1	0
2391	2022-09-26 14:56:56	2016-03-26	6	1	0	12	2	0		1	0	1	0	1	1	1	0	4	1	1	0	1	0	1	1	1	1	1	0	1	1	0	1	0	0	0	1	0	0	0	0	0	0	0	0	0	1	0	0
2392	2022-09-26 18:36:59	2012-10-14	9	5	0	12	2	0		1	0	0	1	1	0	1	0	3	0	0	0	0	0	0	0	0	1	1	0	1	0	0	0	0	0	0	0	0	0	0	0	0	0	0	0	0	1	1	0
2393	2022-09-26 19:10:06	2011-10-03	10	5	0	12	2	0		1	0	1	0	1	0	1	0	3	1	0	0	0	0	0	0	0	0	0	0	0	0	0	0	0	0	0	0	0	0	0	0	0	0	0	0	0	0	0	0
2394	2022-09-27 08:31:59	2013-06-28	9	4	0	23	4	0		1	1	1	0	1	1	1	0	4	1	0	0	0	0	0	0	1	0	0	0	0	0	0	0	0	0	0	0	1	0	1	0	1	0	0	1	0	0	0	0
2395	2022-09-27 08:55:54	2015-09-15	7	2	0	12	2	0		1	1	1	0	1	0	1	0	3	1	1	0	0	0	0	1	0	1	1	0	1	1	0	1	0	0	0	0	1	0	0	0	0	0	1	0	1	0	0	1
2396	2022-09-27 10:28:27	2016-02-06	6	1	0	12	2	0		1	0	1	0	1	0	0	0	2	0	0	0	0	0	0	0	0	0	0	0	0	0	0	0	0	0	0	0	0	0	0	0	0	0	0	0	0	0	0	0
2397	2022-09-27 11:27:15	2015-05-04	7	2	0	12	2	0		1	1	1	1	1	1	1	0	5	1	1	0	0	1	1	0	0	1	1	1	1	1	0	1	1	1	0	0	1	0	0	1	1	0	1	0	1	0	0	1
2398	2022-09-28 09:24:14	2016-03-13	6	1	0	12	2	0		1	1	1	1	1	1	1	0	5	1	0	0	0	0	0	1	1	1	1	1	1	1	0	1	0	1	1	1	1	1	1	1	1	0	1	1	1	1	1	1
2399	2022-10-19 12:15:25	2016-01-27	6	1	1	8	2	0		1	0	1	1	0	1	0	0	3	0	0	0	0	0	0	0	1	1	1	0	1	0	0	0	0	0	0	1	0	0	0	1	1	0	0	0	0	0	0	0
2400	2022-10-19 12:26:36	2015-06-06	7	1	1	8	2	0		1	1	0	1	1	1	1	0	4	0	0	0	0	0	0	0	1	1	1	0	1	1	0	1	0	1	1	0	0	0	0	0	0	0	1	1	1	1	1	0
2401	2022-10-19 15:11:08	2013-07-01	9	3	1	8	2	0		1	0	1	0	1	1	1	0	4	1	1	0	0	0	0	1	0	1	1	0	1	1	0	1	0	0	1	0	0	0	0	0	0	0	0	1	0	0	0	0
2402	2022-10-19 15:27:04	2013-07-24	9	3	1	8	2	0		1	1	1	1	1	1	1	0	5	1	1	0	0	1	1	1	1	1	1	0	1	1	0	1	1	1	1	1	1	0	0	0	0	0	0	0	1	1	1	0
2403	2022-10-19 15:58:14	2015-02-13	7	2	1	8	2	1	TEA	1	0	1	1	1	1	1	0	5	1	0	0	0	0	0	0	0	0	0	0	0	0	0	0	1	1	0	1	0	0	0	0	0	0	1	0	0	0	1	0
2404	2022-10-19 16:40:14	2013-04-28	9	3	1	8	2	0		1	0	1	1	1	1	1	0	5	1	0	0	0	0	0	0	1	1	1	0	1	0	0	0	0	0	0	1	0	1	0	0	0	0	0	1	0	1	0	0
2405	2022-10-19 17:07:24	2012-09-25	10	4	1	8	2	0		1	1	1	1	1	1	1	1	6	1	0	0	0	0	0	0	1	1	0	0	1	1	0	1	0	0	0	0	1	0	0	1	1	0	0	1	0	0	1	0
2406	2022-10-19 19:45:08	2015-11-24	6	1	1	8	2	0		1	0	0	0	1	1	1	0	3	0	1	1	0	0	0	0	0	1	1	0	1	1	0	1	0	0	0	1	0	0	0	0	0	0	0	1	1	0	0	0
2407	2022-10-19 19:56:43		7	1	1	8	2	0		1	0	1	1	1	1	1	1	6	1	0	0	0	1	1	1	1	1	1	0	1	1	0	1	1	1	0	1	0	0	0	1	1	0	0	1	0	0	1	0
2408	2022-10-19 20:16:42	2012-05-19	10	4	1	8	2	0		1	0	1	0	1	1	1	0	4	1	0	0	0	0	0	0	1	1	1	0	1	0	0	0	0	1	0	1	0	0	0	1	1	0	0	0	0	0	0	0
2409	2022-10-19 20:33:21	2013-01-14	9	4	1	8	2	1	TEA	1	1	1	0	1	1	0	0	3	0	0	0	0	0	0	0	0	0	1	0	0	0	0	0	1	1	0	0	0	0	0	0	0	0	1	0	0	0	1	0
2410	2022-10-19 20:43:48	2015-06-17	7	1	1	8	2	0		1	0	1	0	1	1	0	1	4	0	0	0	0	0	0	0	1	1	0	0	1	0	0	0	0	1	0	1	0	0	1	1	1	0	1	1	0	0	1	0
2411	2022-10-19 21:37:10	2011-10-24	10	5	1	8	2	0		1	1	1	0	1	0	1	0	3	1	0	0	0	1	1	0	1	1	1	0	1	1	0	1	0	0	0	1	1	0	0	0	0	0	1	1	1	0	1	1
2412	2022-10-20 08:29:45	2012-06-13	10	4	1	8	2	0		1	0	1	0	1	0	1	1	4	1	1	0	0	1	1	1	1	1	1	0	1	1	0	1	1	0	0	1	1	0	1	1	1	1	0	0	1	0	0	0
2413	2022-10-21 15:54:35	2014-01-29	8	3	1	8	2	0		1	0	1	0	1	1	1	0	4	1	0	0	0	0	0	0	1	1	1	0	0	1	0	1	0	0	0	1	1	1	0	0	0	0	0	0	0	0	0	0
2414	2022-10-22 23:17:40	2014-05-24	8	2	1	8	2	0		1	1	1	0	1	1	0	1	4	0	0	0	0	0	0	0	1	1	0	0	1	1	0	1	0	1	0	0	0	0	1	0	1	1	0	1	1	1	0	0
2415	2022-10-24 09:08:48	2012-03-28	10	4	1	8	2	0		1	0	1	0	1	0	1	0	3	1	0	0	0	0	0	0	1	1	1	0	1	1	0	1	0	1	0	0	0	0	0	0	0	0	0	0	0	0	0	0
2416	2022-10-26 17:19:11	2014-03-22	8	3	1	8	2	0		1	1	1	1	1	1	1	0	5	1	0	0	0	0	0	0	0	1	1	1	1	1	0	1	0	1	1	0	0	0	1	0	1	1	1	0	1	1	0	0
2417	2022-10-26 18:09:23	2014-12-04	7	2	1	8	2	1	TEA	1	0	0	1	1	1	1	0	4	0	0	0	0	0	0	0	1	1	0	0	1	0	0	0	0	0	0	1	0	0	0	1	1	0	0	0	0	1	1	0
2418	2022-10-26 18:13:05	2012-03-29	10	5	1	8	2	0		1	1	1	0	1	1	1	0	4	1	0	1	1	0	1	1	1	0	0	1	1	0	0	0	1	0	1	0	0	0	0	0	0	0	0	0	0	0	1	0
2419	2022-10-26 18:17:19	2014-11-30	7	2	1	8	2	0		1	0	1	1	1	1	1	1	6	1	0	1	0	0	0	0	1	1	1	0	1	1	0	1	0	0	0	0	0	0	0	1	1	0	0	0	0	0	0	0
2420	2022-10-26 18:17:59	2013-12-19	8	3	1	8	2	0		1	0	1	0	1	1	1	0	4	1	0	0	0	0	0	1	0	1	1	0	1	1	0	1	1	1	0	1	0	1	0	1	1	0	0	1	0	1	1	0
2421	2022-10-26 18:23:19	2011-06-14	11	5	1	8	2	1	Sopro	1	1	1	1	0	1	1	0	4	0	0	0	0	0	0	0	1	0	1	0	0	0	0	0	0	1	0	1	1	1	1	0	1	0	1	0	0	0	1	0
2422	2022-10-26 18:23:27	2014-02-10	8	3	1	8	2	0		1	0	1	1	1	1	1	0	5	1	0	1	0	1	1	0	1	1	1	1	1	1	0	1	1	1	0	1	0	0	1	0	1	1	0	1	1	0	1	0
2423	2022-10-26 18:23:43	2015-08-20	7	1	1	8	2	0		1	0	1	0	1	1	1	0	4	1	0	0	0	0	0	1	1	1	1	0	1	0	0	0	1	0	0	1	0	0	0	0	0	0	1	0	1	0	1	1
2424	2022-10-26 18:24:29	2012-03-09	10	5	1	8	2	0		1	1	1	0	1	1	1	0	4	1	1	0	0	0	0	0	1	1	1	0	1	1	0	1	0	1	0	1	1	0	1	0	1	0	0	0	0	0	0	0
2425	2022-10-26 18:55:42	2013-01-28	9	4	1	8	2	0		1	1	0	1	1	1	1	0	4	0	0	1	0	0	0	0	0	1	1	0	1	1	0	1	0	0	0	1	0	1	0	0	0	0	1	0	0	1	0	1
2426	2022-10-26 19:21:28	2015-04-15	7	1	1	8	2	0		1	1	0	0	1	1	1	0	3	0	0	0	0	0	0	0	1	0	0	0	0	0	0	0	0	0	0	1	0	0	0	0	0	0	0	1	0	1	1	0
2427	2022-10-26 19:24:22	2014-07-16	8	2	1	8	2	0		1	1	1	1	1	1	1	0	5	1	0	0	0	0	0	1	1	1	1	0	1	1	0	1	0	1	0	1	0	0	0	0	0	0	1	1	0	1	0	0
2428	2022-10-26 19:26:46	2015-12-11	6	1	1	8	2	0		1	0	1	0	1	0	1	1	4	1	0	0	0	0	0	0	0	1	1	0	1	0	0	0	0	1	1	1	0	0	0	1	1	0	0	0	0	0	0	0
2429	2022-10-26 19:29:50	2012-01-15	10	5	1	8	2	0		1	1	1	0	1	0	1	0	3	1	0	0	0	0	0	1	0	1	1	0	1	0	0	0	1	1	0	0	1	0	1	0	1	0	0	0	1	0	1	0
2430	2022-10-26 19:40:30	2015-03-18	7	2	1	8	2	0		1	0	1	0	1	1	1	0	4	1	1	0	1	0	1	1	1	1	1	0	1	1	0	1	0	1	0	1	0	0	0	0	0	0	0	0	0	0	0	0
2431	2022-10-26 19:42:02	2016-03-06	6	1	1	8	2	0		1	1	1	0	1	0	1	1	4	1	0	0	0	0	0	0	0	1	1	0	1	1	0	1	0	0	0	0	0	0	0	0	0	0	0	0	0	0	0	0
2432	2022-10-26 19:53:45	2014-10-08	8	2	1	8	2	0		1	0	0	1	1	1	1	0	4	0	0	0	0	0	0	0	1	1	1	0	1	1	0	1	0	0	0	1	1	0	0	0	0	0	0	0	0	1	0	0
2433	2022-10-26 20:38:44	2015-03-30	7	2	1	8	2	0		1	1	1	0	1	1	1	1	5	1	0	0	1	0	1	0	1	1	1	0	1	1	0	1	1	1	0	1	1	0	1	0	1	0	0	0	0	0	0	0
2434	2022-10-26 21:46:56	2016-10-11	6	1	1	8	2	0		1	0	1	0	1	1	1	1	5	1	0	0	0	0	0	0	1	1	0	0	1	1	0	1	0	0	1	1	0	0	0	1	1	0	1	0	1	0	1	0
2435	2022-10-26 21:57:51	2012-09-15	10	4	1	8	2	0		1	0	1	0	1	0	1	0	3	1	0	0	0	0	0	0	0	1	1	0	0	1	0	1	0	0	0	1	0	0	0	0	0	0	0	1	1	0	0	1
2436	2022-10-26 22:09:33	2015-07-06	7	2	1	8	2	0		1	0	1	1	1	1	1	1	6	1	0	0	1	0	1	0	1	1	1	1	1	1	0	1	1	0	0	1	0	0	1	0	1	0	0	0	0	0	0	0
2437	2022-10-26 22:10:41	2014-10-12	8	2	1	8	2	0		1	1	1	0	1	0	1	0	3	1	1	1	0	0	0	1	0	1	1	0	1	1	0	1	0	1	0	1	0	0	0	0	0	0	0	0	0	0	1	0
2438	2022-10-26 22:14:19	2015-06-14	7	1	1	8	2	0		1	0	1	1	1	1	1	1	6	1	1	0	0	0	0	1	1	1	1	1	1	1	0	1	0	1	0	1	0	0	0	0	0	0	1	0	0	0	1	0
2439	2022-10-26 22:15:46	2011-11-24	10	5	1	8	2	1	Enxaqueca	1	0	1	1	1	1	1	0	5	1	1	1	0	0	0	1	1	1	1	0	1	1	0	1	1	1	1	1	0	0	0	1	1	0	1	0	1	1	1	0
2440	2022-10-26 22:17:04	2015-03-16	7	2	1	8	2	0		1	0	1	1	1	1	1	0	5	1	0	0	0	0	0	0	1	1	0	0	1	1	0	1	0	1	0	0	1	0	1	1	1	0	1	1	0	1	0	0
2441	2022-10-26 22:45:45	2012-03-05	10	5	1	8	2	0		1	0	1	1	1	1	1	0	5	1	0	0	0	0	0	0	1	0	1	0	0	1	0	1	1	1	1	1	1	1	1	1	1	0	0	0	0	1	1	1
2442	2022-10-26 23:12:37	2011-09-17	11	5	1	8	2	0		1	1	0	1	1	1	1	1	5	0	0	0	1	1	1	1	1	1	1	0	1	1	0	1	1	1	1	1	0	0	0	0	0	0	0	0	1	0	1	0
2443	2022-10-27 06:34:46	2015-04-11	7	1	1	8	2	0		1	0	1	0	1	0	1	0	3	1	0	0	0	0	0	0	0	1	1	0	1	0	0	0	0	1	0	0	0	0	0	0	0	1	0	0	0	0	1	0
2444	2022-10-27 08:58:12	2010-10-31	11	5	1	8	2	0		1	0	1	0	1	1	1	0	4	1	0	0	0	0	0	0	0	1	0	1	1	1	0	1	0	1	1	1	0	0	1	0	1	1	1	1	0	1	0	0
2445	2022-10-27 10:38:18	2014-11-08	7	2	1	8	2	0		1	0	1	0	1	1	1	0	4	1	1	0	0	0	0	0	0	1	1	0	1	0	0	0	1	0	1	1	0	1	1	1	1	0	0	1	0	0	1	0
2446	2022-10-27 12:33:59	2014-09-03	8	2	1	8	2	0		1	1	1	0	1	1	1	1	5	1	1	0	1	1	1	1	1	1	1	1	1	1	1	1	1	0	0	0	0	0	0	1	1	0	0	0	0	0	0	0
2447	2022-10-27 13:29:37	2016-03-06	6	1	1	8	2	0		1	0	1	1	1	1	1	0	5	1	0	0	0	0	0	1	1	1	1	1	1	0	0	0	0	0	0	0	0	0	0	0	0	0	0	0	0	0	0	0
2448	2022-10-27 17:53:41	2016-03-23	6	1	1	8	2	1	Dermatite	1	0	1	1	1	1	1	1	6	1	0	0	0	0	0	0	0	1	1	0	1	1	0	1	0	1	0	1	1	0	1	0	1	0	1	1	1	1	1	0
2449	2022-10-27 18:25:56	2015-07-20	7	1	1	8	2	0		1	1	1	0	1	1	1	0	4	1	0	0	1	0	1	1	1	0	0	1	1	1	0	1	1	1	1	1	0	0	0	0	0	0	0	0	0	0	0	1
2450	2022-10-27 20:05:44	2012-10-15	10	4	1	8	2	0		1	1	1	0	1	1	1	0	4	1	1	0	0	0	0	1	0	0	1	0	0	1	0	1	0	0	0	0	0	0	0	0	0	0	0	0	0	0	0	1
2452	2022-10-27 21:17:25	2013-08-16	9	3	1	8	2	0		1	0	1	0	1	1	0	1	4	0	0	0	0	0	0	0	1	1	1	0	1	1	0	1	1	1	0	1	0	0	0	0	0	0	0	1	0	0	1	0
2453	2022-10-27 21:19:16	2015-04-25	7	1	1	8	2	0		1	1	1	1	1	1	1	0	5	1	0	0	0	0	0	0	0	1	1	0	1	1	0	1	0	0	0	1	0	0	1	0	1	0	1	0	0	0	1	0
2454	2022-10-27 21:20:41	2013-07-27	9	3	1	8	2	0		1	1	0	0	1	1	1	0	3	0	0	0	0	1	1	0	1	1	1	0	1	1	0	1	0	1	0	0	0	0	0	0	0	0	0	0	0	0	0	0
[truncated: 22 more rows]
[truncated: 59 more columns]

## Sheet: CAPTION
ID	Identidade
DATA_COLETA	Data entrevista
DN_CCA	Qual a data de nascimento da criança participante da pesquisa?
IDADE_CÇA_DN	Idade da criança pela diferença da data de nascimento e data da coleta
ANO_ESCOLAR	Em qual ano da escola a criança está estudando?
TIPO_ESCOLA	Em que tipo de escola a criança está estudando?	Pública	0
		Privada	1
ESTADO	Em qual estado localiza a escola em que a criança está estudando?
		Acre	1
		Amazonas	2
		Pará	3
		Rondônia	4
		Roraima	5
		Tocantins	6
		Alagoas	7
		Bahia	8
		Ceará	9
		Maranhão	10
		Paraíba	11
		Pernambuco	12
		Piauí	13
		Rio Grande do Norte	14
		Sergipe	15
		Distrito Federal	16
		Goiás	17
		Mato Grosso	18
		Mato Grosso do Sul	19
		Espírito Santo	20
		Minas Gerais	21
		Rio de Janeiro	22
		São Paulo	23
		Paraná	24
		Rio Grande do Sul	25
		Santa Catarina	26
MACROREGIAO	Macroregião do Brasil
		Norte	1
		Nordeste	2
		Centro-Oeste	3
		Sudeste	4
		Sul	5
DOENCA	A criança participante da pesquisa apresenta alguma doença diagnosticada pelo médico?
TALE	Termo de Assentimento Livre e Esclarecido
		Concordo em participar da pesquisa	1
		Não quero participar da pesquisa	0
CCA_SEXO	VOCÊ É:	MENINO	0
		MENINA	1
	QUAIS REFEIÇÕES VOCÊ REALIZOU NO DIA DE ONTEM? (PODE MARCAR MAIS DE UMA OPÇÃO)
CCA_CM	CAFÉ DA MANHÃ
CCA_LM	LANCHE DA MANHÃ
CCA_ALM	ALMOÇO
CCA_LT	LANCHE DA TARDE
CCA_JANTAR	JANTAR
CCA_CEIA	CEIA / LANCHE DA NOITE
CCA_REF_SOMA	Quantidade de refeições que a criança realizou no dia anterior
CCA_REF_PRIN	Criança realizou no dia anterior as 3 refeições principais (café da manhã, almoço e jantar)
	MARQUE TODOS OS ALIMENTOS QUE VOCÊ COMEU OU BEBEU ONTEM, DESDE QUANDO ACORDOU ATÉ ANTES DE DORMIR
CCA_FOLHACLARA	ALFACE OU REPOLHO
CCA_FOLHAESCURA	BRÓCOLIS OU COUVE
CCA_LEGVITA	ABÓBORA OU CENOURA
CCA_FRUTVITA	MAMÃO OU MANGA
CCA_VITA	ABÓBORA OU CENOURA + MAMÃO OU MANGA
CCA_SALADA	TOMATE OU CHUCHU OU PEPINO
CCA_FRUT	BANANA OU MAÇÃ OU LARANJA OU TANGERINA OU UVA
CCA_ARROZ	ARROZ
CCA_FEIJAO	FEIJÃO
CCA_BATATA	BATATA OU MANDIOCA
CCA_CEREALTUBERCULO	ARROZ + BATATA OU MANDIOCA
CCA_BOIFRANGO	CARNE DE BOI OU PORCO OU FRANGO
CCA_PEIXE	PEIXE OU CAMARÃO
CCA_CARNE	CARNE DE BOI OU PORCO OU FRANGO + PEIXE OU CAMARÃO
CCA_OVO	OVO
CCA_LEITE	LEITE
CCA_QUEIJO	QUEIJO
CCA_PAOSAL	PÃO FRANCÊS
CCA_REFRI	REFRIGERANTE
CCA_NECTAR	SUCO DE CAIXINHA
CCA_TODDY	BEBIDA ACHOCOLATADA PRONTA / ACHOCOLATADO
CCA_IOGURTE	IOGURTE COM SABOR
cca_lateos	Bebida achocolatada + iogurte
CCA_PAOFORMA	PÃO DE FORMA OU BISNAGUINHA
CCA_PACOTE	SALGADINHO DE PACOTE OU BISCOITO/BOLACHA SALGADO
CCA_BOLACHA	BISCOITO/BOLACHA DOCE OU RECHEADO OU BOLINHO DE PACOTE
CCA_DOCE	CHOCOLATE, SORVETE, GELATINA, PIRULITO OU BALINHA
CCA_EMBUTIDO	SALSICHA, MORTADELA, LINGUIÇA OU PRESUNTO
CCA_MAIOKETCHUP	MAIONESE OU KETCHUP
CCA_MARGA	MARGARINA
cca_molho	Maionese ou ketchup + margarina
CCA_MIOJO	MACARRÃO INSTANTÂNEO, LASANHA CONGELADA OU PIZZA
CCA_FRITO	SALGADOS FRITOS OU ASSADOS (COXINHA, PASTEL, EMPADA)
CCA_BATATAFRITA	BATATA FRITA
CCA_PAOQUEIJO	PÃO DE QUEIJO
CCA_CERAL	CEREAL MATINAL
CCA_CHA	CAFÉ OU CHÁ
CCA_TAPCUSCUZ	TAPIOCA OU CUSCUZ
CCA_FRUTCO	PEQUI OU JACA OU ABACATE
CCA_VERCCO	GUEROBA OU MAXIXE
CCA_FRUTNORDESTE	CAJU OU JAMBO OU PINHA OU SERIGUELA
CCA_VERNORDESTE	VINAGREIRA OU JOÃO-GOMES
CCA_FRUTNORTE	CUPUAÇU OU AÇAÍ OU MANGABA OU JAMBO
CCA_VERNORTE	JAMBU OU CHICÓRIA-DO-PARÁ
CCA_FRUTSUDESTE	MORANGO OU ABACAXI OU ABACATE
CCA_VERSUDESTE	TAIOBA OU RÚCULA
CCA_FRUTSUL	PINHÃO OU PÊSSEGO OU AMORA OU AMEIXA
CCA_VERSUL	REPOLHO OU ALMEIRÃO
CCA_ESC_NOVA	Escore NOVA do consumo alimentar da criança
CCA_ESC_NOVA_4Q	Escore NOVA em 2 categorias (divisão da amostra em quartil)	Consumo de 0 a 4 alimentos ultraprocessados	0
		Consumo de 5 ou mais	1
CCA_ESC_DIVBR	Escore de diversidade alimentar adaptada para o Brasil do consumo alimentar da criança
CCA_ESC_DIVBR_4Q	Escore de diversidade alimentar em 2 categorias (divisão da amostra em quartil)	Consumo de 0 a 4 alimentos naturais/básicos	1
		Consumo de 5 ou mais	0
CCA_ESC_extremos_4Q	Crianças dos extremos 4º quartil NOVA e 1º quartil diversidade
CCA_ALIMREG	Criança consumiu no dia anterior algum alimento regional
COMP_DISTRACAO	ONTEM NAS REFEIÇÕES PRINCIPAIS (ALMOÇO OU JANTAR) VOCÊ COMEU:	SEM ASSISTIR TELEVISÃO E SEM MEXER NO TABLET OU CELULAR	0
		ASSISTINDO TELEVISÃO OU MEXENDO NO TABLET OU CELULAR	1
COMP_CIA	ONTEM NAS REFEIÇÕES PRINCIPAIS (ALMOÇO OU JANTAR) VOCÊ COMEU:	COM PELO MENOS UMA PESSOA TE FAZENDO COMPANHIA	0
		SOZINHO(A)	1
COMP_REGULARIDADE	ONTEM VOCÊ COMEU:	NO HORÁRIO DE SEMPRE	0
		EM HORÁRIO DIFERENTE DO DE SEMPRE / TODA HORA	1
COMP_TIPOCOMIDA	ONTEM NAS REFEIÇÕES PRINCIPAIS (ALMOÇO OU JANTAR) VOCÊ COMEU:	COMIDA DE VERDADE (COMO ARROZ, FEIJÃO, CARNE E SALADA)	0
		LANCHE INDUSTRIALIZADO OU PETISCO	1
COMP_ATIVDOM	ONTEM VOCÊ PARTICIPOU DAS ATIVIDADES DA COZINHA ANTES OU DEPOIS DAS REFEIÇÕES, COMO LAVAR A LOUÇA, RETIRAR O LIXO, COZINHAR OU COLOCAR A MESA?	SIM, PARTICIPEI	0
		NÃO, NÃO PARTICIPEI	1
COMP_SOMA	Soma dos comportamentos alimentares não saudáveis
SED_TV	ONTEM VOCÊ ASSISTIU TELEVISÃO? PODE MARCAR MAIS DE UMA OPÇÃO
TV_MANHA		SIM, PELA MANHÃ	1
TV_TARDE		SIM, PELA TARDE	1
TV_NOITE		SIM, PELA NOITE	1
TV_NAO		NÃO, NÃO ASSISTI / NÃO TENHO	0
SED_PC	ONTEM VOCÊ USOU O COMPUTADOR? PODE MARCAR MAIS DE UMA OPÇÃO
PC_MANHA		SIM, PELA MANHÃ	1
PC_TARDE		SIM, PELA TARDE	1
PC_NOITE		SIM, PELA NOITE	1
PC_NAO		NÃO, NÃO USEI / NÃO TENHO	0
SED_TABLET	ONTEM VOCÊ MEXEU NO TABLET? PODE MARCAR MAIS DE UMA OPÇÃO
TABLET_MANHA		SIM, PELA MANHÃ	1
TABLET_TARDE		SIM, PELA TARDE	1
TABLET_NOITE		SIM, PELA NOITE	1
TABLET_NAO		NÃO, NÃO USEI / NÃO TENHO	0
SED_CEL	ONTEM VOCÊ MEXEU NO CELULAR? PODE MARCAR MAIS DE UMA OPÇÃO
CEL_MANHA		SIM, PELA MANHÃ	1
CEL_TARDE		SIM, PELA TARDE	1
CEL_NOITE		SIM, PELA NOITE	1
CEL_NAO		NÃO, NÃO USEI / NÃO TENHO	0
SED_VG	ONTEM VOCÊ JOGOU VIDEOGAME? PODE MARCAR MAIS DE UMA OPÇÃO
VG_MANHA		SIM, PELA MANHÃ	1
VG_TARDE		SIM, PELA TARDE	1
VG_NOITE		SIM, PELA NOITE	1
VG_NAO		NÃO, NÃO JOGUEI / NÃO TENHO	0
QTD_TELAS_MANHÃ
QTD_TELAS_TARDE
QTD_TELAS_NOITE
QTD_TELAS_NAO
TELAS_MANHA
TELAS_TARDE
TELAS_NOITE
SOMA_USO_TELAS
PONT_USO_TELAS	Pontuação do uso de telas em 2 categorias	Uso de telas aceitável (não usou ou usou só 1 período)	0
		Uso de telas excessivo (em 2 ou mais períodos)	1
